# Supplementary material for: Study on the Mechanisms of Flavor Compound Changes During the Lactic Fermentation Process of Peach and Apricot Mixed Juice
Source: Foods. 2024 Nov 28;13(23):3835. doi: 10.3390/foods13233835 (PMC11639762; doi:10.3390/foods13233835)
Supplement: Supplementary file 1 [file foods-13-03835-s001.zip]

Archive with 2 entries (2 files):
- Table S1;Table S3;Figure S1.pdf
- Table S2;Table S4.xlsx
