# Supplementary material for: Study on the Mechanisms of Flavor Compound Changes During the Lactic Fermentation Process of Peach and Apricot Mixed Juice
Source: Foods. 2024 Nov 28;13(23):3835. doi: 10.3390/foods13233835 (PMC11639762; doi:10.3390/foods13233835)
Supplement: Supplementary file 1 [file foods-13-03835-s001.zip › Table S2;Table S4.xlsx]

## Sheet: Table S2
Table S2：Volatile compounds screened by PAMJ under GC-MS conditions for different fermentation times
Volatile compounds screened by PAMJ under GC-MS conditions for 0-8hours fermentation time
	Compounds	Class I	Formula	CAS	Treat-8h-1	Treat-8h-2	Treat-8h-3	CK-1	CK-2	CK-3	VIP	P-value	FDR	Fold_Change	Log2FC	Type
D408	(1Alpha,3beta,4beta)-p-menthane-3,8-diol	Terpenoids	C10H20O2	3564-95-2	204314	207641	222830	42946.9	45185	41705.5	1.87381	0.000837119	0.160826	4.88907	2.28956	up
D178	(1R,3aR,5aR,9aS)-1,4,4,7-Tetramethyl-1,2,3,3a,4,5a,8,9-octahydrocyclopenta[c]benzofuran	Terpenoids	C15H24O	104188-25-2	125.032	125.032	652.768	5852.97	4746.13	5847.18	1.76655	0.00130886	0.160826	0.0548959	-4.18716	down
KMW0475	(2E,4Z)-2,4-Decadienal	Aldehyde	C10H16O	25152-83-4	21469.3	21491.9	19620.9	69383.4	64520.4	79282.8	1.86524	0.00653066	0.255577	0.293556	-1.76829	down
XMW1461	1-Amino-2-acetamino-3-fluorobenzene	Amine	C8H9FN2O	18645-85-7	3796.14	11540.7	5168.51	2104.14	2060.82	2218.56	1.57005	0.18719	0.684983	3.21223	1.68357	up
KMW0454	1-Cyclohexene-1-carboxAldehyde, 4-(1-methylethenyl)-	Aldehyde	C10H14O	2111-75-3	24899.2	35029.1	32456.2	3187.33	3187.33	3187.33	1.86597	0.0119087	0.30696	9.66164	3.27227	up
XMW0195	1H-Cycloprop[e]azulene, decahydro-1,1,4,7-tetramethyl-, [1aR-(1a.alpha.,4.beta.,4a.beta.,7.beta.,7a.beta.,7b.alpha.)]-	Terpenoids	C15H26	28580-43-0	53106.2	268838	68236.2	41760.7	43424.7	45957.9	1.15649	0.34014	0.78304	2.97522	1.573	up
XMW0691*049	2,4-Decadienal	Hydrocarbons	C10H16O	2363-88-4	176591	30289.3	179773	6057.87	6057.87	6057.87	1.73975	0.130366	0.631278	21.2755	4.41112	up
KMW0482*049	2,4-Decadienal, (E,E)-	Aldehyde	C10H16O	25152-84-5	176591	30289.3	179773	6057.87	6057.87	6057.87	1.73975	0.130366	0.631278	21.2755	4.41112	up
D372	2-Hepten-1-ol, (E)-	Alcohol	C7H14O	33467-76-4	1148.53	708.134	141.627	3538.98	2396.35	2838.64	1.52422	0.00727442	0.255577	0.227752	-2.13446	down
KMW0474	2-Undecanone	Ketone	C11H22O	112-12-9	8646.74	10881.8	12410.4	1729.35	1729.35	1729.35	1.86264	0.0146901	0.307242	6.15626	2.62205	up
KMW0466	3-Cyclohexene-1-methanethiol, .alpha.,.alpha.,4-trimethyl-	Sulfur compounds	C10H18S	71159-90-5	23856.6	20046.8	27335.8	50940.7	51665.7	64104	1.8058	0.00745975	0.255577	0.427323	-1.2266	down
XMW1290	3-n-Propyl-2-pyrazolin-5-one	Heterocyclic compound	C6H10N2O	29211-70-9	37258.8	54672.1	42624.8	122274	38704.6	109551	1.13666	0.220201	0.688515	0.497378	-1.00759	down
NMW0182	4-Hydroxy-3-methoxybenzyl Alcohol	Alcohol	C8H10O3	498-00-0	6530.05	976.024	4880.12	976.024	976.024	976.024	1.34179	0.19565	0.684983	4.23015	2.08071	up
WMW0066	6-Nonen-1-ol, (E)-	Alcohol	C9H18O	31502-19-9	11586.5	16962.9	15538.6	6234.73	1246.95	13681.2	1.16473	0.156663	0.660945	2.08327	1.05885	up
D281	Avocadynofuran	Heterocyclic compound	C17H26O	24708-33-6	2313.74	4563.76	6165.28	368.5	368.5	2753.74	1.41989	0.088001	0.573435	3.73639	1.90165	up
KMW0449	Bicyclo[2.2.1]heptan-2-ol, 1,7,7-trimethyl-, formate, endo-	Ester	C11H18O2	7492-41-3	145767	137203	131811	19421	19421	19421	1.87478	0.00116697	0.160826	7.1191	2.8317	up
KMW0559	Bicyclo[7.2.0]undec-4-ene, 4,11,11-trimethyl-8-methylene-,[1R-(1R*,4Z,9S*)]-	Terpenoids	C15H24	118-65-0	11006	9388.98	11248.3	1450.72	7253.59	1450.72	1.4897	0.0555692	0.515333	3.11603	1.63971	up
KMW0388	Carveol	Terpenoids	C10H16O	99-48-9	57958	50405.9	68372.5	153105	158547	174268	1.83982	0.000287565	0.0942255	0.363715	-1.45912	down
XMW0228	Cyclohexanol, 1-ethenyl-	Alcohol	C8H14O	1940-19-8	30396.5	52509.3	40938.5	2870.26	2870.26	2870.26	1.85927	0.0265424	0.387495	14.3825	3.84624	up
D439	Cyclohexanol, 1-methyl-4-(1-methylethyl)-, trans-	Terpenoids	C10H20O	3901-93-7	54495.6	50620	61776.9	44708.3	11445.8	14558.7	1.48286	0.0832962	0.564691	2.36014	1.23888	up
KMW0622	Cyclohexene, 3-(1,5-dimethyl-4-hexenyl)-6-methylene-, [S-(R*,S*)]-	Terpenoids	C15H24	20307-83-9	182754	186419	200618	143183	54487.8	67667.3	1.56763	0.0617941	0.542354	2.14742	1.1026	up
XMW0026	Heptanoic Acid	Acid	C7H14O2	111-14-8	2239.89	11199.4	12274.8	11709.9	11870.5	34131.5	1.08494	0.288227	0.728754	0.44556	-1.16631	down
XMW1269	L-Aspartic acid, N-acetyl-, dimethyl ester	Ester	C8H13NO5	57289-64-2	2765.04	16874.1	4428.17	1747.96	1798.05	3943.57	1.12345	0.339854	0.78304	3.21343	1.68412	up
D76	Octanal dimethyl acetal	Ether	C10H22O2	10022-28-3	3504.46	22636.4	3504.46	28255.2	28865.8	17522.3	1.35971	0.128733	0.631278	0.39716	-1.33221	down
NMW0196	Octanedioic acid, dimethyl ester	Ester	C10H18O4	1732-09-8	14311.4	119741	25418.8	8847	10566.6	18308.5	1.14697	0.348682	0.786239	4.22753	2.07981	up
XMW0811	Phenethyl isocyanate	Ester	C9H9NO	1943-82-4	17982.9	21258.9	20484.7	6372.39	6344.09	7266.92	1.85859	0.00302859	0.186069	2.9888	1.57957	up
NMW0150	Phenol, 5-methyl-2-(1-methylethyl)-, acetate	Terpenoids	C12H16O2	528-79-0	78085	145812	88876	12145	12145	12145	1.84036	0.0482851	0.481784	8.58439	3.10172	up
Volatile compounds screened by PAMJ under GC-MS conditions for 8-16hours fermentation time
XMW1180	(1R,1aR,2aS,5R,6R,6aS,7aS)-1,6,6a-trimethyldecahydro-1,2a-methanocyclopropa[b]naphthalen-5-ol	Terpenoids	C15H24O	860769-47-7	9785.44	7397.41	5728.43	40054.5	9823.11	43491.2	1.33386	0.15776	0.604867	0.245385	-2.02688	down
D178	(1R,3aR,5aR,9aS)-1,4,4,7-Tetramethyl-1,2,3,3a,4,5a,8,9-octahydrocyclopenta[c]benzofuran	Terpenoids	C15H24O	104188-25-2	2637.35	125.032	3883.63	125.032	125.032	652.768	1.01881	0.223272	0.643267	7.36127	2.87996	up
KMW0475	(2E,4Z)-2,4-Decadienal	Aldehyde	C10H16O	25152-83-4	9410.29	6319.28	4549.76	21469.3	21491.9	19620.9	1.71241	0.00401555	0.172319	0.324043	-1.62574	down
XMW1409	(R)-(+)-1-(p-Tolyl)ethylAmine	Amine	C9H13N	4187-38-6	10175.3	27050.7	10345.9	952.698	4763.49	6338.94	1.36473	0.160886	0.604867	3.94619	1.98046	up
XMW1461	1-Amino-2-acetamino-3-fluorobenzene	Amine	C8H9FN2O	18645-85-7	4107.23	1910.6	3420.28	3796.14	11540.7	5168.51	1.27362	0.258697	0.649704	0.460276	-1.11943	down
D378	1-Butene, 4-isothiocyanato-	Others	C5H7NS	3386-97-8	3214.28	3214.28	3214.28	3214.28	19049.5	18921.8	1.30426	0.18351	0.604867	0.234131	-2.09461	down
XMW0732	1-Pentanone, 1-(1H-imidazol-4-yl)-	Heterocyclic compound	C8H12N2O	69393-15-3	17127.7	16286.6	13505.6	7065.63	1115.99	10188.6	1.32719	0.0541822	0.455913	2.55412	1.35283	up
KMW0160	1-Propanol, 3-(methylthio)-	Alcohol	C4H10OS	505-10-2	650182	939042	1.04232e+06	4.65627e+06	5.10211e+06	5.03527e+06	1.79065	2.98067e-05	0.0267025	0.177883	-2.491	down
XMW0085*136	1-Propanone, 1-cyclopropyl-	Ketone	C6H10O	6704-19-4	4216.61	3715.89	3857.11	8917.59	11707.9	9329.48	1.80199	0.0176887	0.28621	0.393578	-1.34528	down
XMW0294	10-Undecenal	Aldehyde	C11H20O	112-45-8	21801.4	17913.1	21128.3	45662.3	53378.4	23226.1	1.47237	0.14963	0.604867	0.497623	-1.00687	down
D400*124	11-Tetradecen-1-ol, (E)-	Alcohol	C14H28O	35153-18-5	26511.8	28886.5	26670.2	18664	1862.9	10409	1.34154	0.06893	0.455913	2.65286	1.40755	up
XMW0195	1H-Cycloprop[e]azulene, decahydro-1,1,4,7-tetramethyl-, [1aR-(1a.alpha.,4.beta.,4a.beta.,7.beta.,7a.beta.,7b.alpha.)]-	Terpenoids	C15H26	28580-43-0	315079	223568	273120	53106.2	268838	68236.2	1.1806	0.1706	0.604867	2.08049	1.05693	up
XMW0745	2(3H)-Furanone, 5-hexyldihydro-4-methyl-, trans-	Heterocyclic compound	C11H20O2	147254-33-9	31455.2	29463.5	33172	5159.55	35698.9	5159.55	1.12395	0.255319	0.646817	2.04465	1.03186	up
D283	2-Buten-1-one, 1-(2,6,6-trimethyl-2-cyclohexen-1-yl)-, (E)-	Ketone	C13H20O	24720-09-0	12000.5	9564.71	10045.9	1660.53	1660.53	1660.53	1.80928	0.00696667	0.20152	6.3456	2.66576	up
XMW1085	2-Butenoic acid, butyl ester	Ester	C8H14O2	7299-91-4	24359.9	14819.2	79524.3	97009.3	119694	37004	1.1313	0.23337	0.644368	0.467876	-1.0958	down
XMW1361	2-Pentadecanone	Ketone	C15H30O	2345-28-0	23294.9	22503.5	22363.7	6671.86	7713.49	8845.08	1.79965	0.000321609	0.0634856	2.93417	1.55295	up
XMW1348	2-Tridecanone	Ketone	C13H26O	593-08-8	66487.8	67339.8	61610.1	1811.54	16634.7	9057.69	1.54522	0.00207789	0.140646	7.1058	2.829	up
KMW0474	2-Undecanone	Ketone	C11H22O	112-12-9	37604.7	29031.9	35790.8	8646.74	10881.8	12410.4	1.77096	0.00548898	0.190706	3.20697	1.68121	up
XMW0198	3-Buten-2-ol, 4-(2,6,6-trimethyl-2-cyclohexen-1-yl)-, (3E)-	Alcohol	C13H22O	25312-34-9	3909.19	4212.36	3960.04	6033.71	24632.1	5946.22	1.31603	0.318803	0.692611	0.32999	-1.59951	down
WMW0177	3-Cyclohexene-1-methanol, .alpha.,.alpha.,4-trimethyl-, propanoate	Terpenoids	C13H22O2	80-27-3	289457	212145	16793.6	339081	364319	354305	1.02937	0.156011	0.604867	0.490114	-1.02881	down
XMW1430	3-FurAldehyde	Heterocyclic compound	C5H4O2	498-60-2	9345.32	7256.85	8756.91	30369.8	21251.9	36175.5	1.71875	0.0385297	0.396133	0.288837	-1.79167	down
XMW1144	4-Acetoxy-3-methoxystyrene	Aromatics	C11H12O3	46316-15-8	32720.9	27500.7	30047.1	5500.14	5500.14	5500.14	1.81119	0.00373546	0.172319	5.47069	2.45172	up
NMW0792	4-Pyridinecarbonitrile	Heterocyclic compound	C6H4N2	100-48-1	19513.9	20419.9	21630.2	94555.7	108538	101945	1.81603	0.00203689	0.140646	0.201824	-2.30883	down
KMW0168	5-Methyl-(E)-2-hepten-4-one	Ketone	C8H14O	102322-83-8	18044.7	16598.4	3319.68	3319.68	3319.68	3319.68	1.28903	0.18459	0.604867	3.81189	1.93051	up
WMW0048	6-Nonenal, (E)-	Aldehyde	C9H16O	2277-20-5	13556.4	11881.2	12998.8	2317.82	2317.82	2317.82	1.8127	0.00219528	0.140646	5.52767	2.46667	up
w32	Acetic acid, heptyl ester	Ester	C9H18O2	112-06-1	273946	228754	235750	716494	773728	850275	1.79859	0.00227998	0.140646	0.31551	-1.66424	down
KMW0158	BenzAldehyde	Aldehyde	C7H6O	100-52-7	894166	608957	846879	4.19892e+06	4.17778e+06	4.9404e+06	1.79252	0.00207071	0.140646	0.176465	-2.50255	down
NMW0069	BenzenAmine, 2,5-dimethyl-	Amine	C8H11N	95-78-3	163847	196507	131612	74587.6	90401.5	55976.3	1.624	0.0230435	0.335185	2.22644	1.15474	up
XMW0233	Benzene, 1,1'-(1,1,2,2-tetramethyl-1,2-ethanediyl)bis-	Aromatics	C18H22	1889-67-4	5652.31	4491.64	5377	2402.98	2530.84	2182.86	1.75992	0.0104655	0.234761	2.18093	1.12494	up
XMW0982	Benzene, [1-[[1-(1-methylethyl)-3-butenyl]oxy]ethyl]-, [S-(R*,R*)]-	Aromatics	C15H22O	98088-51-8	79098.3	113887	104757	208445	202900	225814	1.72683	0.00155124	0.140646	0.467296	-1.09759	down
KMW0373	Benzoic acid, ethyl ester	Ester	C9H10O2	93-89-0	1.96717e+06	2.42685e+06	1.61832e+06	623189	1.34606e+06	787441	1.49572	0.0278122	0.335185	2.181	1.12499	up
NMW0793	Butanoic Acid, 3-hydroxy-3-methyl-	Acid	C5H10O3	625-08-1	748.607	748.607	748.607	6337.35	6346.12	8387.89	1.80183	0.0116084	0.239856	0.106582	-3.22997	down
KMW0424	Butanoic acid, 2-methyl-, hexyl ester	Ester	C11H22O2	10032-15-2	22157.5	4431.51	4431.51	26608.6	33442.3	30411.9	1.44195	0.0663041	0.455913	0.342909	-1.5441	down
KMW0614*066	Cubenene	Terpenoids	C15H24	29837-12-5	6096.29	5466.85	5352.91	14678.8	14326.7	14418.7	1.80882	8.96467e-05	0.0267025	0.389554	-1.3601	down
KMW0622	Cyclohexene, 3-(1,5-dimethyl-4-hexenyl)-6-methylene-, [S-(R*,S*)]-	Terpenoids	C15H24	20307-83-9	89381.6	83386.8	86315	182754	186419	200618	1.80456	0.00126397	0.138616	0.454698	-1.13702	down
XMW0620	Dimethyl phthalate	Ester	C10H10O4	131-11-3	484659	442576	466167	1.03609e+06	1.045e+06	1.39105e+06	1.75538	0.0262157	0.335185	0.401308	-1.31722	down
KMW0162	Dimethyl triSulfur compounds	Sulfur compounds	C2H6S3	3658-80-8	3829.22	3281.61	2182.94	6353.3	13601	5525.23	1.55599	0.166169	0.604867	0.364755	-1.455	down
XMW0026	Heptanoic Acid	Acid	C7H14O2	111-14-8	40749.3	39268.9	23046.4	2239.89	11199.4	12274.8	1.45518	0.0262442	0.335185	4.00809	2.00292	up
KMW0589	Humulene	Terpenoids	C15H24	6753-98-6	21105.9	21020.6	22439.7	2858.61	21529.3	2858.61	1.19923	0.183028	0.604867	2.3697	1.2447	up
XMW1115*136	Isopropenyl ethyl ketone	Ketone	C6H10O	25044-01-3	4216.61	3715.89	3857.11	8917.59	11707.9	9329.48	1.80199	0.0176887	0.28621	0.393578	-1.34528	down
D382*124	Myristoleyl Alcohol	Alcohol	C14H28O	34010-15-6	26511.8	28886.5	26670.2	18664	1862.9	10409	1.34154	0.06893	0.455913	2.65286	1.40755	up
XMW0249*066	Naphthalene, 1,2,3,4,4a,7-hexahydro-1,6-dimethyl-4-(1-methylethyl)-	Terpenoids	C15H24	16728-99-7	6096.29	5466.85	5352.91	14678.8	14326.7	14418.7	1.80882	8.96467e-05	0.0267025	0.389554	-1.3601	down
NMW0198	Naphthalene, 1,2-dimethyl-	Aromatics	C12H12	573-98-8	20724.7	21529.8	20083.4	2941.82	3028.16	3476.84	1.81698	0.000108217	0.0267025	6.59883	2.72221	up
NMW0207	Naphthalene, 1,8-dimethyl-	Aromatics	C12H12	569-41-5	15342.9	15333.7	3280.12	2941.82	3028.16	3476.84	1.31849	0.178929	0.604867	3.59451	1.8458	up
KMW0461	Nonanoic Acid	Acid	C9H18O2	112-05-0	110487	109177	72879.1	24481.4	84012	35700.6	1.25828	0.0975833	0.50692	2.02882	1.02064	up
D76	Octanal dimethyl acetal	Ether	C10H22O2	10022-28-3	22145.9	19546.3	19146.2	3504.46	22636.4	3504.46	1.13214	0.242955	0.645162	2.05221	1.03718	up
NMW0196	Octanedioic acid, dimethyl ester	Ester	C10H18O4	1732-09-8	7622.23	31193.7	10673.6	14311.4	119741	25418.8	1.02072	0.387936	0.738061	0.310336	-1.6881	down
XMW0640	Panaxene	Terpenoids	C15H24	871660-95-6	38589.6	29196.6	34409.2	66826.1	68280.8	72050.7	1.76813	0.00116196	0.138616	0.493322	-1.0194	down
XMW0859	Phenol, 2,4-di-t-butyl-6-nitro-	Phenol	C14H21NO3	20039-94-5	27677.4	29829.1	25292.4	6166.13	6875.94	7136.79	1.80929	0.00274165	0.159177	4.10325	2.03677	up
XMW0300*149	Phenol, 3,5-dimethyl-	Phenol	C8H10O	108-68-9	1.96667e+06	3.48041e+06	1.60707e+06	623158	1.31652e+06	768722	1.4737	0.114641	0.543992	2.60454	1.38103	up
KMW0359*149	Phenol, 3-ethyl-	Phenol	C8H10O	620-17-7	1.96667e+06	3.48041e+06	1.60707e+06	623158	1.31652e+06	768722	1.4737	0.114641	0.543992	2.60454	1.38103	up
NMW0185	Pyridine, 3-(3,4-dihydro-2H-pyrrol-5-yl)-	Heterocyclic compound	C9H10N2	532-12-7	2282.63	11163.4	14689.9	2054.5	1510.96	3270.38	1.29903	0.192239	0.612849	4.11594	2.04122	up
D399*124	cis-9-Tetradecen-1-ol	Alcohol	C14H28O	35153-15-2	26511.8	28886.5	26670.2	18664	1862.9	10409	1.34154	0.06893	0.455913	2.65286	1.40755	up
Volatile compounds screened by PAMJ under GC-MS conditions for 16-20hours fermentation time
D408	(1Alpha,3beta,4beta)-p-menthane-3,8-diol	Terpenoids	C10H20O2	3564-95-2	81690.4	89759.5	92395	233247	188904	204693	1.67416	0.00823198	0.371381	0.42091	-1.24842	down
XMW0262	1,1,7,7a-Tetramethyl-1a,2,6,7,7a,7b-hexahydro-1H-cyclopropa[a]naphthalene	Terpenoids	C15H22	154098-14-3	176437	836765	213770	164660	106705	136992	1.16936	0.330452	0.624868	3.00465	1.5872	up
XMW1461	1-Amino-2-acetamino-3-fluorobenzene	Amine	C8H9FN2O	18645-85-7	4386.43	4349.41	10957.4	4107.23	1910.6	3420.28	1.246	0.256173	0.564927	2.08656	1.06113	up
D378	1-Butene, 4-isothiocyanato-	Others	C5H7NS	3386-97-8	23177.3	22565.2	3214.28	3214.28	3214.28	3214.28	1.16351	0.183602	0.520328	5.07701	2.34398	up
XMW0085*136	1-Propanone, 1-cyclopropyl-	Ketone	C6H10O	6704-19-4	743.177	743.177	3806.84	4216.61	3715.89	3857.11	1.17377	0.165539	0.516718	0.448972	-1.1553	down
KMW0521	2(3H)-Furanone, dihydro-5-pentyl-	Heterocyclic compound	C9H16O2	104-61-0	409562	93621.2	139129	94530.2	84737.7	66720.7	1.05796	0.311993	0.605909	2.61115	1.38468	up
D226	2-Dodecanone	Ketone	C12H24O	6175-49-1	23212.1	23212.1	128958	145098	127878	153826	1.20818	0.134917	0.495699	0.410921	-1.28307	down
w27	3-Hexyne-2,5-diol	Alcohol	C6H10O2	3031-66-1	338.629	338.629	1693.14	3984.1	2908.3	3973.4	1.43102	0.00904887	0.371381	0.218153	-2.19659	down
KMW0437	Acetic acid, 2-phenylethyl ester	Ester	C10H12O2	103-45-7	48388.3	51189.1	46497.9	17084.4	14074.9	15443.6	1.7275	0.000110791	0.109129	3.13447	1.64822	up
XMW0287	Benzoic acid, 2-methylpropyl ester	Ester	C11H14O2	120-50-3	34090.1	33359	111848	21553.1	25128.9	28686.5	1.16628	0.314595	0.605909	2.37893	1.25031	up
XMW0888	Butanoic acid, 3-methyl-, propyl ester	Ester	C8H16O2	557-00-6	3999.26	3999.26	19996.3	25891.9	30036.3	27419.6	1.32596	0.0677918	0.473424	0.33588	-1.57398	down
KMW0162	Dimethyl triSulfur compounds	Sulfur compounds	C2H6S3	3658-80-8	11481.3	4795.53	4362.59	3829.22	3281.61	2182.94	1.1971	0.239428	0.548875	2.22078	1.15107	up
XMW0306	Heptanoic acid, methyl ester	Ester	C8H16O2	106-73-0	1154.01	1154.01	1154.01	9777.96	1154.01	7687.44	1.14525	0.19116	0.521939	0.185937	-2.42712	down
XMW1115*136	Isopropenyl ethyl ketone	Ketone	C6H10O	25044-01-3	743.177	743.177	3806.84	4216.61	3715.89	3857.11	1.17377	0.165539	0.516718	0.448972	-1.1553	down
NMW0198	Naphthalene, 1,2-dimethyl-	Aromatics	C12H12	573-98-8	3387.18	3076.44	18929	20724.7	21529.8	20083.4	1.21407	0.142004	0.496007	0.407337	-1.2957	down
KMW0605	Pentanoic acid, 1-ethenyl-1,5-dimethyl-4-hexenyl ester	Ester	C15H26O2	10471-96-2	1932.89	1932.89	11556.7	12544.6	11625.6	11555.5	1.17498	0.168157	0.516718	0.43169	-1.21193	down

## Sheet: Table S4
Table S4:1846 non-Volatile Compound Components in PACJ during Fermentation
Index	Compounds	Class I	Class II	Formula	score	CAS	TreatEE-1	TreatEE-2	TreatEE-3	TreatFF-1	TreatFF-2	TreatFF-3	VIP	P-value	FDR	Fold_Change	Log2FC	Type
MW0109216	L-phenylalanyl-L-valine	Amino acids and derivatives	Amino acids and derivatives	C14H20N2O3	0.9771	3918-90-9	5061.03	4388.22	5454.34	114371	132583	114645	1.33138	0.00264881	0.0175805	0.0412159	-4.60066	down
MW0151663	Ile-Ala	Amino acids and derivatives	Amino acids and derivatives	C9H18N2O3	0.9494	24787-73-3	5982.88	398.17	399.48	193177	215314	188418	1.26194	0.00113275	0.0106377	0.0113594	-6.45997	down
MW0152632	H-Leu-val-OH	Amino acids and derivatives	Amino acids and derivatives	C11H22N2O3	0.9432	13588-95-9	309.66	16343	168.31	39019.1	56183.8	45295.8	1.07182	0.00502163	0.0256254	0.119723	-3.06222	down
MW0151668	Ile-Glu	Amino acids and derivatives	Amino acids and derivatives	C11H20N2O5	0.941	42516-53-0	1156.34	1918.33	2189.22	302970	310926	343444	1.32925	0.00150951	0.0124909	0.00549845	-7.50676	down
MW0152629	H-Leu-Trp-OH	Amino acids and derivatives	Amino acids and derivatives	C17H23N3O3	0.9297	5156-22-9	41269.4	30942.9	31120.9	152288	153433	165500	1.32205	3.23061e-05	0.00157519	0.219288	-2.1891	down
MW0158302	Trp-Leu	Amino acids and derivatives	Amino acids and derivatives	C17H23N3O3	0.9288	13123-35-8	3728.94	8308.35	4763.44	180360	185582	190042	1.32135	1.45588e-05	0.000984988	0.030218	-5.04845	down
MW0151673	Ile-Ile	Amino acids and derivatives	Amino acids and derivatives	C12H24N2O3	0.9168	42537-99-5	153.77	216.44	91.15	35239.1	36203.4	38581.9	1.32755	0.000728485	0.0083428	0.00419325	-7.89772	down
MW0109227	Phenylalanylserine	Amino acids and derivatives	Amino acids and derivatives	C12H16N2O4	0.9122	16053-39-7	1351.43	12804.4	895.3	96577.7	90252.8	97331.9	1.21352	0.000183403	0.00395196	0.0529666	-4.23877	down
MW0110135	H-Trp-ser-OH	Amino acids and derivatives	Amino acids and derivatives	C14H17N3O4	0.9102	133101-40-3	11101.1	8433.03	11337.1	41639.5	41545.1	44345.1	1.32071	1.61286e-05	0.00104464	0.242071	-2.0465	down
MW0152626	Leu-Ser	Amino acids and derivatives	Amino acids and derivatives	C9H18N2O4	0.8958	6209-12-7	3259.17	1957.46	4338.06	34481.7	29470.5	30420.5	1.30634	0.000717629	0.00823963	0.101244	-3.30409	down
MW0155444	Phe-Gly-Gly	Amino acids and derivatives	Amino acids and derivatives	C13H17N3O4	0.8912	23576-42-3	528.56	498.15	224.67	13380.6	12641.6	12224.6	1.31658	0.000320994	0.0054883	0.0327185	-4.93375	down
MEDN1615	Ile-Pro-Ile	Amino acids and derivatives	Amino acids and derivatives	C17H31N3O4	0.8863	90614-48-5	61477.7	75466.5	66289.4	283775	259999	274426	1.32731	7.38424e-05	0.00244535	0.248391	-2.00931	down
MW0107510	Ile-Ser	Amino acids and derivatives	Amino acids and derivatives	C9H18N2O4	0.8635	6403-14-1	521.91	399.85	326.04	39934.2	29947.4	35570	1.32964	0.00683709	0.0310831	0.0118329	-6.40105	down
MW0106855	L-Glutaminyl-L-isoleucine	Amino acids and derivatives	Amino acids and derivatives	C11H21N3O4	0.8615	86416-45-7	71066.1	43338.9	83195.8	183254	203918	117892	1.1706	0.0413081	0.102853	0.391239	-1.35388	down
MW0110382	D-Valine, D-valyl-D-valyl-	Amino acids and derivatives	Amino acids and derivatives	C15H29N3O4	0.847	185350-24-7	1674.44	2195.54	2034.31	14300.4	13679.4	13477.9	1.32833	1.25606e-05	0.000930575	0.142417	-2.8118	down
MW0150540	Gly-Val-Val	Amino acids and derivatives	Amino acids and derivatives	C12H23N3O4	0.838	79672-11-0	8020.75	8672.94	9046.59	50017.1	43827.6	52877.6	1.32923	0.00397817	0.0223488	0.175435	-2.51099	down
MW0159255	Val-Asp	Amino acids and derivatives	Amino acids and derivatives	C9H16N2O5	0.8305	20556-16-5	7763.39	9327.39	8339	25180.7	29785	40736	1.29898	0.0355561	0.0927524	0.265719	-1.91203	down
MW0107733	Leu-Leu-Ala	Amino acids and derivatives	Amino acids and derivatives	C15H29N3O4	0.8208	20274-80-0	211.82	519.24	293.93	15863.2	15480.3	16564.3	1.32123	0.000156317	0.00360274	0.021395	-5.54658	down
MW0158729	Tyrosyl-tryptophan	Amino acids and derivatives	Amino acids and derivatives	C20H21N3O4	0.8127	60815-41-0	473.24	537.43	1051.4	34489.1	32716.9	35578.7	1.3227	0.000363788	0.00594751	0.020062	-5.63939	down
MEDL00337	Arg-Leu	Amino acids and derivatives	Amino acids and derivatives	C12H25N5O3	0.7882	1188-24-5	2921.56	90.37	16.23	57528.7	64377.3	54757.6	1.18333	0.00100363	0.0100395	0.0171408	-5.86642	down
MW0107797	Leu-Ile	Amino acids and derivatives	Amino acids and derivatives	C12H24N2O3	0.7773	36077-41-5 | 91605-03-7	4815.44	5588.43	6350.1	49239.1	46168	44414.9	1.32878	0.000465962	0.00660434	0.119824	-3.06102	down
MW0106536	3-Amino-4-phenylbutanoic acid	Amino acids and derivatives	Amino acids and derivatives	C10H13NO2	0.7768	15099-85-1	5470.31	6324.94	18202.4	87769.3	79712.4	50553.4	1.2404	0.0209184	0.064912	0.137582	-2.86164	down
MW0155976	Pro-Pro-Gly	Amino acids and derivatives	Amino acids and derivatives	C12H19N3O4	0.7743	16875-10-8	7444.26	11758.8	7656.4	21811.5	23910	23330.1	1.27283	0.00380377	0.0218969	0.388977	-1.36224	down
MW0110419	Valylproline	Amino acids and derivatives	Amino acids and derivatives	C10H18N2O3	0.7722	20488-27-1	9133.58	13041.4	9522.92	209352	206407	208398	1.32933	1.05437e-07	0.000204565	0.0507852	-4.29945	down
MW0108192	H-Met-arg-phe-ala-OH	Amino acids and derivatives	Amino acids and derivatives	C23H37N7O5S	0.7709	67368-29-0	4676.35	4571.06	4694.11	29762.2	20040.6	21139.4	1.3175	0.025172	0.0734613	0.196519	-2.34726	down
MW0108619	N-Acetyl-D-phenylalanine	Amino acids and derivatives	Amino acids and derivatives	C11H13NO3	0.7702	10172-89-1	84.38	4118.63	1450.7	62958.1	67081.9	67805.7	1.17972	8.10629e-06	0.000784689	0.0285764	-5.12903	down
MW0110095	Trp-Arg	Amino acids and derivatives	Amino acids and derivatives	C17H24N6O3	0.7696	88831-09-8	9310.04	9331.06	15320.3	24679.2	26652.3	17426.6	1.14913	0.0328151	0.088048	0.493926	-1.01763	down
MEDL00359	Gly-Pro-Leu	Amino acids and derivatives	Amino acids and derivatives	C13H23N3O4	0.7688	47066-32-0	958.79	1191.83	1723.27	179408	153871	161559	1.32956	0.00211289	0.015316	0.00782859	-6.99703	down
MW0152603	Leu-Gly-Gly	Amino acids and derivatives	Amino acids and derivatives	C10H19N3O4	0.766	1187-50-4	3161.23	407.99	380.76	77123.9	77582	82854.4	1.27633	4.69066e-05	0.0019041	0.0166273	-5.9103	down
MW0146370	Asp-Trp	Amino acids and derivatives	Amino acids and derivatives	C15H17N3O5	0.7657	71835-79-5	7627.52	6009.33	6780.13	33076.4	28723.5	29797.2	1.32543	0.001182	0.0108985	0.2229	-2.16553	down
MW0107048	Gly-Ala-Ile	Amino acids and derivatives	Amino acids and derivatives	C11H21N3O4	0.7631	137730-92-8	2787.67	1603.15	1731.54	69518.7	68650.4	63661.5	1.32654	0.000501191	0.00687362	0.0303342	-5.04291	down
MW0144464	Ala-Ala-Tyr	Amino acids and derivatives	Amino acids and derivatives	C15H21N3O5	0.7599	67131-52-6	16468.8	17082.6	7100.77	69134.1	66863.1	63175	1.25965	0.000643768	0.00778959	0.204106	-2.29261	down
MW0152614	Leu-Lys	Amino acids and derivatives	Amino acids and derivatives	C12H25N3O3	0.7562	6416-76-8	1016.08	1154.49	779.01	56169.9	74118.3	60956.3	1.33001	0.00721105	0.0323567	0.0154231	-6.01877	down
MEDL00573	N-Acetyl-D-tryptophan	Amino acids and derivatives	Amino acids and derivatives	C13H14N2O3	0.7484	2280-01-5	6542.97	9311	3845.15	11604.5	18575.3	13185	1.09014	0.0443153	0.107243	0.454265	-1.13839	down
MEDN0273	1,3-Dimethyluric acid	Amino acids and derivatives	Amino acids and derivatives	C7H8N4O3	0.7368	944-73-0	486.07	274.87	1172.57	23037.6	21823.6	22808.8	1.30017	3.08323e-06	0.000578099	0.0285726	-5.12922	down
MW0109360	Prolyl-Glutamine	Amino acids and derivatives	Amino acids and derivatives	C10H17N3O4	0.7298	18668-08-1	3252.92	4449.01	5214.96	140076	94117.9	143107	1.32428	0.016503	0.0554146	0.034235	-4.86839	down
MW0110277	Kyotorphin	Amino acids and derivatives	Amino acids and derivatives	C15H23N5O4	0.7163	70904-56-2	3334.06	2440.85	1857.19	9280.63	7776.08	7791.15	1.27798	0.00105292	0.0102887	0.307153	-1.70297	down
MW0152476	Leu-Ser-Ala	Amino acids and derivatives	Amino acids and derivatives	C12H23N3O5	0.7149	763083-94-9	3810.05	199.54	225.51	22495	17416.2	26262.5	1.17814	0.00641215	0.0300859	0.0639998	-3.96579	down
MW0152202	Leu-Ala-Leu	Amino acids and derivatives	Amino acids and derivatives	C15H29N3O4	0.714	84676-47-1	438.13	165.17	272.37	24391.7	15136.5	15637.5	1.31772	0.0264138	0.075711	0.0158735	-5.97724	down
MEDP0020	Methionine	Amino acids and derivatives	Amino acids and derivatives	C5H11NO2S	0.9701	63-68-3	2628.57	2319.84	2839.67	19163.6	41296	36567.5	1.30758	0.0474906	0.112589	0.0802671	-3.63905	down
MEDP0071	Glycyl-L-leucine	Amino acids and derivatives	Amino acids and derivatives	C8H16N2O3	0.9692	869-19-2	21553.2	28040.3	20889.9	59074.3	71986.1	66736.9	1.30428	0.00155699	0.0127639	0.356341	-1.48867	down
MEDP1681	Leu-Gly-Leu	Amino acids and derivatives	Amino acids and derivatives	C14H27N3O4	0.9654	19408-48-1	35522.8	26866.1	35683.4	223086	226968	242446	1.32655	9.96947e-05	0.00293121	0.141621	-2.8199	down
MEDP1667	Phe-Glu	Amino acids and derivatives	Amino acids and derivatives	C14H18N2O5	0.9648	3617-45-6	1182.24	690.69	2316.38	181102	194497	171241	1.31998	0.00131949	0.0116623	0.00766093	-7.02826	down
MEDN1029	Glycyl-L-phenylalanine	Amino acids and derivatives	Amino acids and derivatives	C11H14N2O3	0.9562	3321-03-7	17961.4	18623	19717.5	74529.9	62884.1	74696.9	1.32701	0.00500962	0.0255848	0.265436	-1.91356	down
MEDP1669	Alanylphenylalanine	Amino acids and derivatives	Amino acids and derivatives	C12H16N2O3	0.9546	3061-90-3	1514.46	1701.14	289.63	62713.3	56299.6	64568.9	1.28627	0.00131271	0.011657	0.0190936	-5.71077	down
MEDL00773	L-Aspartyl-L-phenylalanine	Amino acids and derivatives	Amino acids and derivatives	C13H16N2O5	0.9442	13433-09-5	2025	5196.76	3705.16	29097.9	26912.7	33048	1.29002	0.00104257	0.0102337	0.122694	-3.02687	down
MEDP1061	o-Tyrosine	Amino acids and derivatives	Amino acids and derivatives	C9H11NO3	0.9441	2370-61-8	32622.9	35839.8	34641.9	104105	100166	77763.8	1.30937	0.0173615	0.0574334	0.365574	-1.45176	down
MEDP1879	Phe-ala	Amino acids and derivatives	Amino acids and derivatives	C12H16N2O3	0.9421	3918-87-4	5349.01	436.12	470.65	124135	122758	122939	1.2605	7.14855e-05	0.00242123	0.0169151	-5.88554	down
MEDN0823	Trp-glu	Amino acids and derivatives	Amino acids and derivatives	C16H19N3O5	0.9373	36099-95-3	30382.9	24773.6	33865.3	107145	114765	120310	1.31938	0.000121448	0.00317074	0.26013	-1.94269	down
MEDP1683	Trileucine	Amino acids and derivatives	Amino acids and derivatives	C18H35N3O4	0.9335	10329-75-6	624.63	86.36	6546.99	179372	178480	182202	1.21482	3.88139e-06	0.000655114	0.0134394	-6.21739	down
MEDP1869	Histidylleucine	Amino acids and derivatives	Amino acids and derivatives	C12H20N4O3	0.9242	7763-65-7	1334.36	1117.7	1084.48	55527.2	53315.6	56443.9	1.33226	0.000270985	0.00498548	0.0213964	-5.54649	down
MEDP1776	L-Leucyl-L-alanine	Amino acids and derivatives	Amino acids and derivatives	C9H18N2O3	0.9195	7298-84-2	12644	3058.57	6624.9	163648	174242	165131	1.29295	4.21922e-06	0.000663683	0.0443867	-4.49373	down
MW0110101	Trp-Asp	Amino acids and derivatives	Amino acids and derivatives	C15H17N3O5	0.917	71835-78-4	12333.2	5697.63	13683.1	29995.7	32174.9	32351.7	1.20252	0.00877739	0.0369167	0.335517	-1.57554	down
MADP0551	Valine-valine-valine	Amino acids and derivatives	Amino acids and derivatives	C15H29N3O4	0.9145	28130-13-4	2121.63	3327.3	5339.1	529821	381152	509017	1.3242	0.00962648	0.0391278	0.00759726	-7.04031	down
MW0110092	Trp-Ala	Amino acids and derivatives	Amino acids and derivatives	C14H17N3O3	0.9122	24046-71-7	2329.66	1908.17	5827.58	57749.6	58171.1	56514.4	1.29858	9.63097e-05	0.00287771	0.0583722	-4.09858	down
MEDP1780	Leu-phe	Amino acids and derivatives	Amino acids and derivatives	C15H22N2O3	0.9111	3063-05-6	82627.1	77925.8	77614.6	548789	636894	566726	1.33143	0.00274222	0.0179462	0.135909	-2.87929	down
MEDP1613	Val-val	Amino acids and derivatives	Amino acids and derivatives	C10H20N2O3	0.9035	3918-94-3	5911.89	6581.96	9309.1	80008.9	76865.5	74021.9	1.32406	2.58388e-05	0.0013326	0.0944274	-3.40465	down
MEDL00369	Glutamyl-phenylalanine	Amino acids and derivatives	Amino acids and derivatives	C14H18N2O5	0.8901	20556-22-3	1941.61	30.68	238.53	23023.4	31516.6	33382.7	1.19087	0.0101656	0.0407661	0.0251451	-5.31358	down
MEDP1294	Leu-Gly	Amino acids and derivatives	Amino acids and derivatives	C8H16N2O3	0.8868	686-50-0	9054.22	9584.64	7787.12	70779.5	74520.2	56084.9	1.32571	0.00871477	0.0366778	0.131221	-2.92992	down
MEDP1682	Leu-Gly-Phe	Amino acids and derivatives	Amino acids and derivatives	C17H25N3O4	0.8853	17608-53-6	39558.7	49807.6	39747.4	105900	100089	100900	1.31222	0.0005267	0.00706609	0.420718	-1.24907	down
MEDP0519	L-Norleucine	Amino acids and derivatives	Amino acids and derivatives	C6H13NO2	0.8249	327-57-1	1263.26	990.32	666.36	22332.4	21627	18323.2	1.32247	0.00335445	0.0201424	0.0468821	-4.41482	down
MEDP1307	(2S,3S)-2-amino-3-phenylbutanoic acid	Amino acids and derivatives	Amino acids and derivatives	C10H13NO2	0.8188	25488-25-9	5802.42	1087.58	12488.2	75223.4	72695.5	66316.7	1.18583	0.000143306	0.00349162	0.090453	-3.46669	down
MEDL00352	Glu-Val	Amino acids and derivatives	Amino acids and derivatives	C10H18N2O5	0.8185	5879-06-1	150.99	115.32	108.58	129043	109128	128141	1.33232	0.00282162	0.0182018	0.00102342	-9.93239	down
MEDP1679	Glu-Val-Phe	Amino acids and derivatives	Amino acids and derivatives	C19H27N3O6	0.7983	31461-61-7	15848.8	12954.3	14607.5	225760	138152	122698	1.31547	0.0440005	0.106851	0.0892102	-3.48665	down
MEDL02516	L-Homoarginine	Amino acids and derivatives	Amino acids and derivatives	C7H16N4O2	0.7957	156-86-5	33676.2	31204.5	30721.4	146975	146883	137588	1.33157	0.000317343	0.00547626	0.221585	-2.17407	down
MEDP0061	Dimethylglycine	Amino acids and derivatives	Amino acids and derivatives	C4H9NO2	0.7931	1118-68-9	1901.14	1410.3	2680.29	139697	112150	111548	1.32686	0.0059556	0.0286622	0.0164882	-5.92242	down
MEDN0043	Carnosine	Amino acids and derivatives	Amino acids and derivatives	C9H14N4O3	0.7893	305-84-0	27245.9	28210.2	36024.1	84970.2	83828.5	77463.5	1.31069	0.000171111	0.00383215	0.371475	-1.42866	down
MEDL00375	Oglufanide	Amino acids and derivatives	Amino acids and derivatives	C16H19N3O5	0.7797	38101-59-6	72638.9	80195.3	80606.3	423936	382005	415280	1.33096	0.00102979	0.0101558	0.191153	-2.3872	down
MEDL00367	Glutaminylphenylalanine	Amino acids and derivatives	Amino acids and derivatives	C14H19N3O4	0.7759	92327-75-8	3297.52	5327.14	3846.93	70189.1	73476.3	70670.7	1.32657	5.68574e-06	0.00068245	0.0581871	-4.10316	down
MEDL00355	Glu-Tyr	Amino acids and derivatives	Amino acids and derivatives	C14H18N2O6	0.762	3422-39-7	2254.14	1569.2	4941.06	23487.5	38036	37915.1	1.2779	0.0207487	0.0646319	0.0881388	-3.50408	down
MEDP0011	L-Lysine	Amino acids and derivatives	Amino acids and derivatives	C6H14N2O2	0.7453	56-87-1	572.25	570.82	132.57	45543.1	88000.2	53172.5	1.306	0.041888	0.103682	0.00683199	-7.19348	down
MEDP1684	H-Leu-leu-phe-OH	Amino acids and derivatives	Amino acids and derivatives	C21H33N3O4	0.7441	74479-02-0	52451.9	52256.1	44228.6	478371	485780	494809	1.33142	2.36415e-06	0.00053566	0.102084	-3.29217	down
MW0107689	L-Cysteinylglycine disulfide	Amino acids and derivatives	Amino acids and derivatives	C8H15N3O5S2	0.7309	70555-24-7	53.08	302.11	257.9	1436.49	1705.17	1242.33	1.18686	0.00312402	0.0194617	0.139847	-2.83807	down
MEDP1589	Theonylleucine	Amino acids and derivatives	Amino acids and derivatives	C10H20N2O4	0.7289	50299-12-2	11114.3	11043.2	11414.8	131007	108304	128130	1.33132	0.00407951	0.0227268	0.0913678	-3.45217	down
MW0105831	Asn-Pro	Amino acids and derivatives	Amino acids and derivatives	C9H15N3O4	0.7287	78346-95-9	3917.2	125.48	729.43	64688.3	56473.6	64173.7	1.21763	0.000416806	0.00630706	0.0257485	-5.27937	down
MEDN0075	N-Acetyl-L-phenylalanine	Amino acids and derivatives	Amino acids and derivatives	C11H13NO3	0.7271	2018-61-3	2032.7	5768.18	5557.16	28715.8	19745.1	30613.3	1.23966	0.0142165	0.0505793	0.16893	-2.5655	down
MEDN0010	Citrulline	Amino acids and derivatives	Amino acids and derivatives	C6H13N3O3	0.7201	372-75-8	6478.46	5555.89	34.44	70451	67704.4	64967.9	1.02555	2.43528e-05	0.00128968	0.0594161	-4.073	down
MEDN0806	Aceglutamide	Amino acids and derivatives	Amino acids and derivatives	C7H12N2O4	0.7196	2490-97-3	4972.83	5116.7	7373.23	248855	259260	240896	1.32997	0.00037074	0.00598871	0.0233144	-5.42263	down
MEDP0058	L-Saccharopine	Amino acids and derivatives	Amino acids and derivatives	C11H20N2O6	0.7013	997-68-2	35687.5	3453.35	2333.39	503969	527780	482790	1.24079	1.10506e-05	0.000871404	0.0273841	-5.19052	down
MW0108065	Lys-Lys-Lys	Amino acids and derivatives	Amino acids and derivatives	C18H38N6O4	0.6976	13184-14-0 | 25988-63-0	1191.21	906.87	1569.46	11953.8	12532.5	10083	1.318	0.00325903	0.0198509	0.106092	-3.23661	down
MEDL00354	Gly-Leu-Ala	Amino acids and derivatives	Amino acids and derivatives	C11H21N3O4	0.6806	32557-24-7	12145.6	9801.84	9104.54	37309.8	43421.6	37902.9	1.31891	0.00112099	0.0106065	0.261745	-1.93377	down
MW0107179	Glycyllysine	Amino acids and derivatives	Amino acids and derivatives	C8H17N3O3	0.6774	997-62-6	71.18	2515.79	2229.15	20305.4	19381.2	16894.5	1.08068	0.000266435	0.00491616	0.0851188	-3.55438	down
MADP0523	N(6),N(6)-Dimethyl-L-lysine	Amino acids and derivatives	Amino acids and derivatives	C8H18N2O2	0.6737	2259-86-1	1753.72	2921.59	3017.94	97788.1	114312	86956.4	1.32583	0.00652949	0.0303607	0.025725	-5.28068	down
MW0107157	Glycyl-l-glutamine	Amino acids and derivatives	Amino acids and derivatives	C7H13N3O4	0.6588	13115-71-4	1188	311.41	777.54	34130.2	24556.5	35182.2	1.30351	0.0116867	0.0443769	0.0242567	-5.36547	down
MW0150456	Gly-Phe-Met	Amino acids and derivatives	Amino acids and derivatives	C16H23N3O4S1	0.658	72072-08-3	21564.7	20063.7	16816.5	63608	57346.8	71330.9	1.31572	0.00418279	0.023126	0.303948	-1.7181	down
MW0108880	N-omega-Propyl-L-arginine	Amino acids and derivatives	Amino acids and derivatives	C9H20N4O2	0.654	137361-05-8	2908.27	3238.74	2979.11	21693.1	25059.3	29251.3	1.32801	0.00936675	0.0384697	0.120075	-3.058	down
MW0168286	N,N-Dimethyl-L-Valine	Amino acids and derivatives	Amino acids and derivatives	C7H15NO2	0.6123	2812-32-0	8952.78	11321	9617.55	54533	29595.1	55264	1.28068	0.0486008	0.114487	0.214441	-2.22135	down
MW0108019	Lys-Pro-Val	Amino acids and derivatives	Amino acids and derivatives	C16H30N4O4	0.6065	67727-97-3	281.76	79.68	536.61	8537.71	7823.68	9200.25	1.27281	0.000961723	0.00976055	0.0351327	-4.83104	down
MW0144265	Acetylagmatine	Amino acids and derivatives	Amino acids and derivatives	C7H16N4O	0.601	3031-89-8	1213.72	2361.34	9252.4	66674.5	51021.5	44336.9	1.22764	0.00971795	0.039347	0.0791658	-3.65898	down
MW0154092	n-(alpha-Linolenoyl) tyrosine	Amino acids and derivatives	Amino acids and derivatives	C27H39NO4	0.5769	259143-19-6	7789.18	6563.17	8537.47	25221.5	28775.6	26980.5	1.32096	0.000371201	0.00598871	0.282669	-1.82282	down
MW0105439	Adouetine X	Amino acids and derivatives	Amino acids and derivatives	C28H44N4O4	0.5755	19542-37-1	1923.45	3034.94	2537.19	5027.23	5977.61	5325.37	1.25502	0.00246957	0.0167984	0.459001	-1.12343	down
MW0153630	Met-Phe-Gly	Amino acids and derivatives	Amino acids and derivatives	C16H23N3O4S1	0.566	14492-15-0	295.38	276.07	263.41	2839.09	1898.26	1688.09	1.31641	0.0341427	0.0904904	0.12993	-2.94419	down
MW0168290	Isoleucylleucine	Amino acids and derivatives	Amino acids and derivatives	C12H24N2O3	0.9551	-	599.97	68.98	387.09	367304	352674	373851	1.3116	0.000292931	0.00527679	0.000965453	-10.0165	down
MW0144618	Ala-Ile-Leu	Amino acids and derivatives	Amino acids and derivatives	C15H29N3O4	0.9418	-	3752.49	1127.97	2519.61	284597	305055	289384	1.31929	0.00037869	0.00601128	0.00841839	-6.89224	down
MW0157689	Thr-Ile-Phe	Amino acids and derivatives	Amino acids and derivatives	C19H29N3O5	0.9388	-	7954.52	6656.03	8455.33	485592	485337	469217	1.33224	0.000114358	0.00310148	0.0160163	-5.96431	down
MW0156820	Ser-Leu-Leu	Amino acids and derivatives	Amino acids and derivatives	C15H29N3O5	0.9379	-	10234.8	9535.66	6035.83	658207	663193	658284	1.32927	1.71185e-09	1.07709e-05	0.0130355	-6.26141	down
MW0156804	Ser-Ile-Ser	Amino acids and derivatives	Amino acids and derivatives	C12H23N3O6	0.9359	-	17927.5	17527.8	15554.7	40216.4	35634.2	50148.8	1.29505	0.0253506	0.0738396	0.404843	-1.30457	down
MW0109088	Phe-Ala-Gly	Amino acids and derivatives	Amino acids and derivatives	C14H19N3O4	0.9354	-	4911.78	745.96	475.32	31507.6	32741.7	26681	1.21768	0.000377373	0.00601128	0.0674479	-3.89008	down
MW0107729	Leu-Ile-Ile	Amino acids and derivatives	Amino acids and derivatives	C18H35N3O4	0.9323	-	1225.95	2136.92	1834.26	478954	465945	474377	1.33076	6.04643e-05	0.00228272	0.00366181	-8.09323	down
MW0109116	Phe-Ile-Thr	Amino acids and derivatives	Amino acids and derivatives	C19H29N3O5	0.9298	-	48.91	1064.11	173.48	172449	203649	129285	1.28683	0.0160497	0.054442	0.00254559	-8.61778	down
MW0157838	Thr-Tyr-Glu	Amino acids and derivatives	Amino acids and derivatives	C18H25N3O8	0.9288	-	647.67	983.23	3582.99	34534.3	53661.3	33147.6	1.27102	0.0261008	0.0751951	0.0429681	-4.54059	down
MW0155233	Phe-Ile-Phe	Amino acids and derivatives	Amino acids and derivatives	C24H31N3O4	0.9285	-	2349.94	983.8	4374.49	94661.7	83438.2	92678.1	1.29824	0.000750591	0.00847343	0.028467	-5.13457	down
MW0146159	Asp-Ile-Trp	Amino acids and derivatives	Amino acids and derivatives	C21H28N4O6	0.928	-	3132.67	3382.28	4946.7	14636.3	19408.9	19011.8	1.30262	0.00624443	0.0295348	0.216025	-2.21073	down
MW0146160	Asp-Ile-Tyr	Amino acids and derivatives	Amino acids and derivatives	C19H27N3O7	0.9273	-	4997.47	2769.71	4738.66	50808.2	47525.2	49190.3	1.31799	6.2856e-06	0.00068245	0.0847717	-3.56027	down
MW0107734	Leu-Leu-Arg	Amino acids and derivatives	Amino acids and derivatives	C18H36N6O4	0.9269	-	5315.43	4665.97	5873.93	24114.2	34045.7	25615.7	1.31805	0.0171321	0.056854	0.18926	-2.40156	down
MW0150211	Glu-Val-Ile	Amino acids and derivatives	Amino acids and derivatives	C16H29N3O6	0.926	-	10270.6	13059.2	7802.35	679426	880042	1.15024e+06	1.32706	0.0225422	0.0681248	0.0114891	-6.44359	down
MW0157710	Thr-Leu-Ser	Amino acids and derivatives	Amino acids and derivatives	C13H25N3O6	0.9255	-	20458.1	20372.3	17638.9	307563	281969	221988	1.32851	0.00997755	0.0401913	0.072049	-3.79488	down
MW0144811	Ala-Val-Val	Amino acids and derivatives	Amino acids and derivatives	C13H25N3O4	0.9252	-	20420.5	21856.8	20534.6	171856	110847	221891	1.30729	0.0443711	0.107337	0.12448	-3.00601	down
MW0159242	Val-Val-Leu	Amino acids and derivatives	Amino acids and derivatives	C16H31N3O4	0.9246	-	2125.2	2024.26	2326.9	456579	471216	460236	1.3329	9.06462e-05	0.00278217	0.00466586	-7.74364	down
MW0145501	Arg-Ser-Phe	Amino acids and derivatives	Amino acids and derivatives	C18H28N6O5	0.9244	-	7358.08	9630.81	8107.66	21242.4	18711.5	20118.9	1.3077	0.000313287	0.0054604	0.417769	-1.25922	down
MW0109147	Phe-Val-Phe	Amino acids and derivatives	Amino acids and derivatives	C23H29N3O4	0.9233	-	2162.31	4767.89	156.89	103371	113068	105139	1.21238	0.000120342	0.00316474	0.0220385	-5.50383	down
MW0152571	Leu-Val-Trp	Amino acids and derivatives	Amino acids and derivatives	C22H32N4O4	0.9225	-	5811.69	3534.94	3930.28	49033	46416.2	58695.9	1.32103	0.00499316	0.0255422	0.0861325	-3.5373	down
MW0144607	Ala-Ile-Ala	Amino acids and derivatives	Amino acids and derivatives	C12H23N3O4	0.9223	-	7701.02	961.12	731.4	171295	188254	179861	1.26912	9.71497e-05	0.00287771	0.0174145	-5.84357	down
MW0150459	Gly-Phe-Val	Amino acids and derivatives	Amino acids and derivatives	C16H23N3O4	0.9173	-	4245.32	3545.11	5017.07	9688.03	12718.7	8189.2	1.24748	0.0368589	0.094931	0.418601	-1.25635	down
MW0158524	Tyr-Leu-Phe	Amino acids and derivatives	Amino acids and derivatives	C24H31N3O5	0.9164	-	2135.29	1793.17	577.26	76454.1	98201.1	103418	1.30782	0.00794036	0.0344924	0.0162034	-5.94756	down
MW0146158	Asp-Ile-Thr	Amino acids and derivatives	Amino acids and derivatives	C14H25N3O7	0.9158	-	39965.4	43245.9	39391.7	238696	231859	221707	1.33192	0.000357851	0.00592526	0.177105	-2.49732	down
MW0157029	Ser-Trp	Amino acids and derivatives	Amino acids and derivatives	C14H17N3O4	0.9148	-	4499.77	1740.82	4626.38	22814.9	23673.6	24883.2	1.26704	0.000171143	0.00383215	0.152259	-2.7154	down
MW0158506	Tyr-Ile-Ser	Amino acids and derivatives	Amino acids and derivatives	C18H27N3O6	0.9147	-	1353.79	751.52	5046.79	126993	77003.8	115273	1.28207	0.0197321	0.0627995	0.0224014	-5.48027	down
MW0159226	Val-Tyr-Ser	Amino acids and derivatives	Amino acids and derivatives	C17H25N3O6	0.9138	-	4140.61	250	4045.84	58745.1	61354	39669.6	1.17215	0.0153155	0.0528606	0.0528042	-4.2432	down
MW0158502	Tyr-Ile-Ile	Amino acids and derivatives	Amino acids and derivatives	C21H33N3O5	0.9135	-	4512.9	298.72	1153.46	104753	129860	124410	1.26227	0.00339402	0.0202432	0.0166148	-5.91139	down
MW0155409	Phe-Val-Ile	Amino acids and derivatives	Amino acids and derivatives	C20H31N3O4	0.9104	-	1789.76	41152.5	1176.54	717762	750833	762581	1.22123	2.66948e-06	0.000550667	0.0197738	-5.66027	down
MW0157842	Thr-Tyr-Ile	Amino acids and derivatives	Amino acids and derivatives	C19H29N3O6	0.9087	-	585.59	527.11	1007.76	98519.4	114909	63713.1	1.32515	0.0260458	0.0751743	0.00765118	-7.0301	down
MW0168294	Phe Ile	Amino acids and derivatives	Amino acids and derivatives	C15H22N2O3	0.9067	-	52628.4	54657.5	52456.4	146106	141637	145621	1.33234	1.39596e-05	0.000954712	0.36861	-1.43983	down
MW0159244	Val-Val-Phe	Amino acids and derivatives	Amino acids and derivatives	C19H29N3O4	0.9047	-	5793.75	8105.19	4775.62	179644	300644	174009	1.32155	0.0359015	0.0934598	0.0285414	-5.1308	down
MW0146043	Asp-Asn-Phe-Lys-Ala	Amino acids and derivatives	Amino acids and derivatives	C26H39N7O9	0.9027	-	27767.4	31504.9	32087.9	102199	100890	90101.5	1.32595	0.00130278	0.0116106	0.311607	-1.6822	down
MW0150532	Gly-Val-Ile	Amino acids and derivatives	Amino acids and derivatives	C13H25N3O4	0.9019	-	25269.6	24496	26295.6	176296	233379	220698	1.32843	0.00861218	0.0364166	0.120661	-3.05097	down
MW0155250	Phe-Leu-Gly	Amino acids and derivatives	Amino acids and derivatives	C17H25N3O4	0.901	-	2248.49	3392.73	3852.1	60573.2	30297.8	67824.6	1.30313	0.0492457	0.11566	0.059821	-4.06321	down
MW0105683	Arg-Val-Leu	Amino acids and derivatives	Amino acids and derivatives	C17H34N6O4	0.8985	-	3861.47	3997.34	4029.83	54463.6	56069	56470.4	1.33295	0.000127238	0.00327614	0.0711882	-3.81222	down
MW0146318	Asp-Val-Glu	Amino acids and derivatives	Amino acids and derivatives	C14H23N3O8	0.8961	-	1173.61	844.77	404.23	1929.25	1669.4	1620.61	1.06794	0.0370451	0.095099	0.464167	-1.10728	down
MW0149981	Glu-Gln-Phe-Arg	Amino acids and derivatives	Amino acids and derivatives	C25H38N8O8	0.8961	-	5829.46	13449.9	11577.2	28210.8	28375.3	19056	1.13567	0.0205544	0.0642464	0.407927	-1.29362	down
MW0150054	Glu-Leu-Ile	Amino acids and derivatives	Amino acids and derivatives	C17H31N3O6	0.8936	-	5092.06	1827.46	829.45	299344	297847	308007	1.3049	1.18815e-05	0.000900703	0.00856053	-6.86808	down
MW0110361	Val-Phe-Arg	Amino acids and derivatives	Amino acids and derivatives	C20H32N6O4	0.8935	-	188.36	1021.79	1079.23	28230.7	33274.5	35755.8	1.28072	0.00431348	0.0234827	0.0235385	-5.40883	down
MW0151655	Ile-Val-Phe	Amino acids and derivatives	Amino acids and derivatives	C20H31N3O4	0.8891	-	17656.3	15292.4	15848.9	139956	167358	184085	1.32891	0.00737359	0.032855	0.0993034	-3.33201	down
MW0157772	Thr-Phe-Tyr	Amino acids and derivatives	Amino acids and derivatives	C22H27N3O6	0.8884	-	7808.97	631.86	1165.31	128910	110341	87437.1	1.24867	0.0104806	0.0415787	0.0294047	-5.08781	down
MW0151469	Ile-Ile-Glu	Amino acids and derivatives	Amino acids and derivatives	C17H31N3O6	0.8865	-	4850.37	3809.26	1924.44	764546	389676	440678	1.32071	0.0460147	0.110326	0.0066362	-7.23543	down
MW0168296	2-[2-[(2-Amino-3-phenylpropanoyl)amino]propanoylamino]-3-hydroxypropanoic acid	Amino acids and derivatives	Amino acids and derivatives	C15H21N3O5	0.8862	-	8447.09	2333.13	5047.91	114782	94159.5	97238.9	1.29464	0.00258531	0.0173051	0.0516955	-4.27382	down
MW0155317	Phe-Pro-Phe	Amino acids and derivatives	Amino acids and derivatives	C23H27N3O4	0.8859	-	13087.2	3762.95	11922.3	30951.5	29379.3	36758.8	1.14124	0.00435493	0.0235022	0.296349	-1.75463	down
MW0145819	Asn-Leu-Tyr	Amino acids and derivatives	Amino acids and derivatives	C19H28N4O6	0.8833	-	31813.1	31037.4	30231.4	301098	276053	299520	1.33253	0.000928978	0.00961046	0.106177	-3.23546	down
MW0144784	Ala-Tyr-Trp	Amino acids and derivatives	Amino acids and derivatives	C23H26N4O5	0.8816	-	2274.31	1461.82	2650.85	27094.7	44311	31920.8	1.31538	0.0238232	0.0710743	0.0618136	-4.01593	down
MW0146321	Asp-Val-Leu	Amino acids and derivatives	Amino acids and derivatives	C15H27N3O6	0.8812	-	18383.5	14915.5	22969.7	319826	319980	321218	1.32799	3.41934e-05	0.00161495	0.0585506	-4.09417	down
MW0151548	Ile-Phe-Thr	Amino acids and derivatives	Amino acids and derivatives	C19H29N3O5	0.8809	-	5150.78	5397.77	4107.32	13802.7	16386	18874	1.30593	0.0114965	0.0440803	0.298717	-1.74315	down
MW0157674	Thr-Ile-Ala	Amino acids and derivatives	Amino acids and derivatives	C13H25N3O5	0.8801	-	7113.31	8234.77	7004.5	229553	214908	245414	1.33213	0.00153486	0.0126405	0.0324009	-4.94782	down
MW0159241	Val-Val-Ile	Amino acids and derivatives	Amino acids and derivatives	C16H31N3O4	0.88	-	755.91	928.6	100.92	17440.3	20347.8	15459.7	1.24633	0.00556044	0.0274402	0.0335306	-4.89838	down
MW0107740	Leu-Leu-Ser	Amino acids and derivatives	Amino acids and derivatives	C15H29N3O5	0.8794	-	4621.6	5848.77	5387.83	127201	156171	192281	1.32868	0.0147267	0.0516468	0.0333399	-4.90661	down
MW0159004	Val-Glu-Val	Amino acids and derivatives	Amino acids and derivatives	C15H27N3O6	0.8783	-	1939.43	2028.37	1166.82	238825	230347	239576	1.32966	0.000141372	0.00349162	0.00724463	-7.10887	down
MW0152386	Leu-Ile-Tyr	Amino acids and derivatives	Amino acids and derivatives	C21H33N3O5	0.8776	-	3447.33	12874.1	3317.04	79354.6	89592.2	82811.9	1.26841	6.06283e-05	0.00228272	0.0780052	-3.68029	down
MW0152559	Leu-Val-Asn	Amino acids and derivatives	Amino acids and derivatives	C15H28N4O5	0.8762	-	2888.33	2044.81	2783.82	127731	61506.1	123848	1.31954	0.0416594	0.103403	0.0246481	-5.34238	down
MW0144643	Ala-Leu-Ser	Amino acids and derivatives	Amino acids and derivatives	C12H23N3O5	0.8758	-	11978.4	2109.01	2451	66863.2	77307.4	75553.1	1.2452	0.000120715	0.00316474	0.0752691	-3.7318	down
MW0144610	Ala-Ile-Asp	Amino acids and derivatives	Amino acids and derivatives	C13H23N3O6	0.8735	-	1318.36	11840.6	11803.5	75912.2	95650.4	103506	1.17689	0.00390963	0.0221816	0.09075	-3.46196	down
MW0106818	Gln-Leu-Arg	Amino acids and derivatives	Amino acids and derivatives	C17H33N7O5	0.8731	-	1129.36	1685.6	1342.1	14664.2	12602.1	15246.1	1.32491	0.00290295	0.0185206	0.0977846	-3.35425	down
MW0144622	Ala-Ile-Ser	Amino acids and derivatives	Amino acids and derivatives	C12H23N3O5	0.8719	-	21830.2	7098.16	5446.72	112917	109797	156925	1.26153	0.0104973	0.0415956	0.0905468	-3.46519	down
MW0149860	Gln-Val-Ile	Amino acids and derivatives	Amino acids and derivatives	C16H30N4O5	0.8715	-	3190.23	22992.8	23589.7	243716	222366	218324	1.21524	4.10129e-05	0.00176749	0.0727239	-3.78143	down
MW0156949	Ser-Tyr-Asp	Amino acids and derivatives	Amino acids and derivatives	C16H21N3O8	0.8707	-	8449.39	8217.56	15500.5	24074.6	18960.5	24140.5	1.15671	0.0200209	0.0634296	0.478855	-1.06234	down
MW0150457	Gly-Phe-Thr	Amino acids and derivatives	Amino acids and derivatives	C15H21N3O5	0.8694	-	18396	15139.6	21385.4	103084	110465	149040	1.31622	0.0174932	0.0577176	0.151469	-2.72291	down
MW0153724	Met-Val-Val	Amino acids and derivatives	Amino acids and derivatives	C15H29N3O4S1	0.8691	-	971.09	1318.21	4661.17	120865	75057.3	71021.2	1.28903	0.0317869	0.0862826	0.0260372	-5.26328	down
MW0109069	alphaS-Amino-2-[[4S-amino-4-carboxybutyl]amino]-4H-imidazo[4,5-b]pyridine-4-hexanoic acid	Amino acids and derivatives	Amino acids and derivatives	C17H26N6O4	0.8679	-	7622.17	15285.6	11117.5	45936.2	55836.4	44063.2	1.28129	0.00218168	0.0155886	0.233312	-2.09966	down
MW0155079	Phe-Ala-Phe	Amino acids and derivatives	Amino acids and derivatives	C21H25N3O4	0.8676	-	267.64	152.32	731.31	18458.6	19286.4	18363.8	1.30079	5.99439e-06	0.00068245	0.0205186	-5.60693	down
MW0158578	Tyr-Phe-Thr-Lys	Amino acids and derivatives	Amino acids and derivatives	C28H39N5O7	0.8675	-	2543.91	1647.29	977.36	28563.5	31568.5	22929.1	1.30579	0.00782375	0.0341854	0.062226	-4.00634	down
MW0110350	Val-Ile-Arg	Amino acids and derivatives	Amino acids and derivatives	C17H34N6O4	0.8671	-	2078.54	2135.27	1919.99	17708.5	17767	12751.6	1.32486	0.0136409	0.0491634	0.127186	-2.97499	down
MW0155351	Phe-Thr-Gly	Amino acids and derivatives	Amino acids and derivatives	C15H21N3O5	0.8647	-	45543.2	50849.3	52857.4	136317	139339	210813	1.29144	0.0428573	0.105197	0.306803	-1.70462	down
MW0156981	Ser-Val-Lys-Arg	Amino acids and derivatives	Amino acids and derivatives	C20H40N8O6	0.864	-	13909.8	16646	17127.3	37062.1	31040	39551.7	1.29635	0.00816517	0.0351164	0.44293	-1.17485	down
MW0156827	Ser-Leu-Ser-Gly-Leu	Amino acids and derivatives	Amino acids and derivatives	C20H37N5O8	0.8628	-	85.09	768.88	552.79	131847	168476	141844	1.30022	0.00547773	0.0271385	0.00318151	-8.29607	down
MW0155873	Pro-Gly-Val	Amino acids and derivatives	Amino acids and derivatives	C12H21N3O4	0.8626	-	39479	47961	48759.8	88969.4	94789.9	112493	1.29289	0.0086715	0.0365446	0.459742	-1.1211	down
MW0156979	Ser-Val-Ile	Amino acids and derivatives	Amino acids and derivatives	C14H27N3O5	0.8626	-	10275.6	10159.3	10658.4	597510	431549	426254	1.33081	0.0137368	0.0493615	0.0213654	-5.54858	down
MW0146163	Asp-Leu-Ala	Amino acids and derivatives	Amino acids and derivatives	C13H23N3O6	0.8624	-	14251.8	16049.8	9327.76	48467.8	59950.3	50518.4	1.29299	0.00179727	0.0140129	0.249341	-2.00381	down
MW0106812	Gln-Gln-Lys	Amino acids and derivatives	Amino acids and derivatives	C16H30N6O6	0.8619	-	17.8	126.82	280.94	20788.7	41218.5	39202.7	1.28152	0.0354414	0.0925683	0.00420473	-7.89377	down
MW0155242	Phe-Leu-Asn	Amino acids and derivatives	Amino acids and derivatives	C19H28N4O5	0.8612	-	38932.3	26733.4	35275.8	141921	135513	121515	1.31296	0.000477272	0.00667333	0.253018	-1.98269	down
MW0151647	Ile-Val-Ile	Amino acids and derivatives	Amino acids and derivatives	C17H33N3O4	0.8608	-	645.17	841.57	2234.31	43677.2	42383	44955.9	1.30621	4.78443e-06	0.00068245	0.0284015	-5.13789	down
MW0159116	Val-Phe-Asn	Amino acids and derivatives	Amino acids and derivatives	C18H26N4O5	0.8594	-	11732.8	10090.1	11796.8	54412.3	59886.1	62992.1	1.32877	0.00183775	0.0141879	0.18963	-2.39874	down
MW0159055	Val-Leu-Asn	Amino acids and derivatives	Amino acids and derivatives	C15H28N4O5	0.8594	-	9442.12	11994.7	4209.48	109199	62087.2	114412	1.276	0.0328783	0.0881048	0.0897671	-3.47767	down
MW0156808	Ser-Leu-Ala	Amino acids and derivatives	Amino acids and derivatives	C12H23N3O5	0.8588	-	7560.49	2485.68	5658.43	217311	112751	219934	1.30151	0.0369048	0.0949715	0.028554	-5.13016	down
MW0149719	Gln-Ile-Ile	Amino acids and derivatives	Amino acids and derivatives	C17H32N4O5	0.8587	-	23307.1	24777.2	19944.1	241180	263544	260501	1.33084	0.000592013	0.00745111	0.0888998	-3.49168	down
MW0157768	Thr-Phe-Phe	Amino acids and derivatives	Amino acids and derivatives	C22H27N3O5	0.857	-	760.39	448.38	261.25	17576.7	28324.4	27401.1	1.31353	0.0198583	0.0630416	0.0200542	-5.63995	down
MW0152566	Leu-Val-Met	Amino acids and derivatives	Amino acids and derivatives	C16H31N3O4S1	0.8567	-	133.11	6259.86	33.81	150556	251124	146595	1.19524	0.0336332	0.0895936	0.0117218	-6.41466	down
MW0146224	Asp-Phe-Phe	Amino acids and derivatives	Amino acids and derivatives	C22H25N3O6	0.8566	-	639.42	114.33	316.8	11732.9	13307.4	13024.5	1.28881	0.00063735	0.00775668	0.0281245	-5.15203	down
MW0151688	Isoleucylthreonine	Amino acids and derivatives	Amino acids and derivatives	C10H20N2O4	0.8544	-	423.6	727.3	490.14	2888.76	3092.62	1937.67	1.28532	0.0220168	0.0673696	0.207227	-2.27072	down
MW0158949	Val-Asp-Tyr-Val-Leu	Amino acids and derivatives	Amino acids and derivatives	C29H45N5O9	0.8536	-	43.91	262.42	103.52	17379	17974.1	16150.1	1.30634	0.000854739	0.00924058	0.00795776	-6.97342	down
MW0152572	Leu-Val-Tyr	Amino acids and derivatives	Amino acids and derivatives	C20H31N3O5	0.851	-	1757.77	1575.44	2492.52	72120.1	86604.2	91198.8	1.32854	0.00487309	0.025215	0.0233101	-5.4229	down
MW0156790	Ser-Ile-Asn	Amino acids and derivatives	Amino acids and derivatives	C13H24N4O6	0.8497	-	61581.3	62182.9	59109.7	154237	166084	144203	1.32727	0.0038495	0.0220745	0.39368	-1.34491	down
MW0144781	Ala-Tyr-Ser	Amino acids and derivatives	Amino acids and derivatives	C15H21N3O6	0.8492	-	11391	12045.4	14875.8	42218	40790.1	43588.7	1.32034	4.47997e-05	0.00184085	0.302633	-1.72436	down
MW0155246	Phe-Leu-Gln	Amino acids and derivatives	Amino acids and derivatives	C20H30N4O5	0.8484	-	10953.3	8932.4	12023.5	66095.2	64530.5	114132	1.30585	0.0484236	0.114148	0.13037	-2.93931	down
MW0152329	Leu-Glu-Thr	Amino acids and derivatives	Amino acids and derivatives	C15H27N3O7	0.8462	-	19307.1	11300.7	11579.9	325526	350213	316381	1.32492	0.000522943	0.00703068	0.0425228	-4.55562	down
MW0150904	His-Gln-Ser	Amino acids and derivatives	Amino acids and derivatives	C14H22N6O6	0.8444	-	455.96	423.8	297.69	4075.52	3438.13	2125.71	1.30039	0.0381737	0.0969465	0.12215	-3.03327	down
MW0107746	Leu-Phe-Asn	Amino acids and derivatives	Amino acids and derivatives	C19H28N4O5	0.844	-	52435.4	79953.9	65989.1	182728	126353	222269	1.22791	0.0484262	0.114148	0.373348	-1.42141	down
MW0151423	Ile-Glu-Trp	Amino acids and derivatives	Amino acids and derivatives	C22H30N4O6	0.8434	-	5302.84	9066.87	5748.65	37550.7	58340.4	36327.4	1.2964	0.0317327	0.0861726	0.15216	-2.71634	down
MW0152372	Leu-Ile-Gln	Amino acids and derivatives	Amino acids and derivatives	C17H32N4O5	0.8393	-	263.79	297.12	405.19	62184.6	59887.3	57935	1.33143	0.000417146	0.00630706	0.00536702	-7.54166	down
MW0156926	Ser-Thr-Ile	Amino acids and derivatives	Amino acids and derivatives	C13H25N3O6	0.8391	-	14642.1	18935.8	13981.7	148549	183908	158239	1.32684	0.00435903	0.0235022	0.0969227	-3.36702	down
MW0149745	Gln-Leu-Phe	Amino acids and derivatives	Amino acids and derivatives	C20H30N4O5	0.8382	-	31439.5	34543.8	23668.9	195959	151958	188246	1.31751	0.00590259	0.0285028	0.167211	-2.58026	down
MW0157757	Thr-Phe-Glu	Amino acids and derivatives	Amino acids and derivatives	C18H25N3O7	0.8371	-	5739.85	1363.72	8536.11	41145.5	56239.2	57573.9	1.2164	0.00621703	0.0294338	0.100928	-3.3086	down
MW0153498	Met-Arg-Ser	Amino acids and derivatives	Amino acids and derivatives	C14H28N6O5S1	0.8363	-	607.06	5068.49	5331.95	44444.3	29494.1	41699.1	1.17395	0.0106337	0.0420009	0.0951896	-3.39305	down
MW0156816	Ser-Leu-Glu	Amino acids and derivatives	Amino acids and derivatives	C14H25N3O7	0.8346	-	398.64	3743.42	237.49	69660	70864.3	40697.4	1.24119	0.0255587	0.074213	0.0241668	-5.37083	down
MW0155133	Phe-Asp-Phe	Amino acids and derivatives	Amino acids and derivatives	C22H25N3O6	0.8344	-	3961.77	4229.9	3246.05	14457	16001.3	14603.2	1.32283	0.000170428	0.00383215	0.253824	-1.9781	down
MW0157534	Thr-Ala-Ile	Amino acids and derivatives	Amino acids and derivatives	C13H25N3O5	0.8342	-	6449.52	8573.3	8145.9	440096	419109	430301	1.33177	0.000177104	0.00391397	0.0179671	-5.7985	down
MW0152368	Leu-Ile-Asn	Amino acids and derivatives	Amino acids and derivatives	C16H30N4O5	0.834	-	56103.4	49414.2	47454.8	359448	627123	614078	1.31572	0.0309931	0.0846619	0.095569	-3.38731	down
MW0150360	Gly-Glu-Trp	Amino acids and derivatives	Amino acids and derivatives	C18H22N4O6	0.8336	-	6792.85	8496.76	8561.47	31053.4	33643.5	29710.8	1.32327	0.000401641	0.00617879	0.252639	-1.98485	down
MW0158378	Tyr-Arg-Leu	Amino acids and derivatives	Amino acids and derivatives	C21H34N6O5	0.832	-	165.94	324.31	189.69	16342.7	10378.6	17036.4	1.32296	0.0209303	0.064912	0.0155387	-6.00799	down
MW0151550	Ile-Phe-Trp	Amino acids and derivatives	Amino acids and derivatives	C26H32N4O4	0.8319	-	1265.18	469.54	1353.81	45453.6	43330.3	46876.3	1.31271	0.000238164	0.00461481	0.0227667	-5.45693	down
MW0107472	Ile-Val-Lys	Amino acids and derivatives	Amino acids and derivatives	C17H34N4O4	0.8303	-	2639.08	1167.59	1521.15	22977.5	22103	29734	1.30929	0.00888815	0.0372154	0.0712137	-3.8117	down
MW0151479	Ile-Ile-Tyr	Amino acids and derivatives	Amino acids and derivatives	C21H33N3O5	0.8293	-	5917.57	5972.33	5952.09	142825	86712.1	157411	1.32333	0.0293372	0.081639	0.0461094	-4.43879	down
MW0110098	Trp-Asn	Amino acids and derivatives	Amino acids and derivatives	C15H18N4O4	0.8281	-	4501.45	5667.7	4318.57	21200.5	22303.7	21848.6	1.3246	1.09912e-05	0.000871404	0.221684	-2.17342	down
MW0107439	Ile-Glu-Lys	Amino acids and derivatives	Amino acids and derivatives	C17H32N4O6	0.828	-	8108.61	96.44	6841.88	71741.6	86793.3	77568.1	1.05977	0.000515789	0.00699427	0.0637304	-3.97188	down
MW0159003	Val-Glu-Tyr-His-Gln	Amino acids and derivatives	Amino acids and derivatives	C30H42N8O10	0.8258	-	2152.65	2816.55	2347.73	18670.9	20863.6	25074.5	1.32544	0.00896265	0.0373216	0.113249	-3.14242	down
MW0105479	Ala-Phe-Lys	Amino acids and derivatives	Amino acids and derivatives	C18H28N4O4	0.8246	-	15.14	34.1	42	17268.5	18737.5	17322.2	1.32686	0.00073162	0.00835454	0.00171092	-9.19102	down
MW0151583	Ile-Ser-Thr	Amino acids and derivatives	Amino acids and derivatives	C13H25N3O6	0.8246	-	2196.19	2098.48	3503.31	41533.8	57669.8	49129.6	1.32232	0.00924671	0.0381011	0.0525707	-4.2496	down
MW0158237	Trp-Ser-Asp	Amino acids and derivatives	Amino acids and derivatives	C18H22N4O7	0.8244	-	6910.4	7821.5	7674.5	26035.5	22414.7	28068.5	1.32276	0.0069878	0.0316106	0.292823	-1.7719	down
MW0155122	Phe-Asp-Asp	Amino acids and derivatives	Amino acids and derivatives	C17H21N3O8	0.8243	-	587.59	1380.35	101.5	16968.2	15633.7	16766	1.22771	1.03572e-05	0.000867127	0.0419187	-4.57626	down
MW0155406	Phe-Val-Gly	Amino acids and derivatives	Amino acids and derivatives	C16H23N3O4	0.824	-	25786.6	16046.8	26262.6	110087	113485	112178	1.3073	0.000619845	0.00764469	0.202818	-2.30174	down
MW0159161	Val-Ser-Phe	Amino acids and derivatives	Amino acids and derivatives	C17H25N3O5	0.8239	-	48899.8	42570.6	39778.5	309273	290896	480036	1.31586	0.0341568	0.0904904	0.121504	-3.04093	down
MW0155400	Phe-Val-Asn	Amino acids and derivatives	Amino acids and derivatives	C18H26N4O5	0.8192	-	5856.31	5305.73	446.25	98105.1	84564.7	80326.4	1.20658	0.00199223	0.014852	0.0441386	-4.50181	down
MW0158363	Tyr-Ala-Thr	Amino acids and derivatives	Amino acids and derivatives	C16H23N3O6	0.819	-	9155.37	758.68	8730.56	71969.1	55912.6	60746.4	1.14463	0.00147447	0.0123698	0.0988433	-3.33871	down
MW0146157	Asp-Ile-Ser-Glu	Amino acids and derivatives	Amino acids and derivatives	C18H30N4O10	0.8176	-	9915.32	11775.3	9260.49	49738	56077.6	52801.6	1.32687	0.000466918	0.00660434	0.195131	-2.35749	down
MW0155305	Phe-Phe-Ser	Amino acids and derivatives	Amino acids and derivatives	C21H25N3O5	0.8176	-	2386.78	143.86	239.2	26447.2	41054.1	25857.1	1.23213	0.0240139	0.071406	0.0296689	-5.0749	down
MW0152461	Leu-Pro-Ala	Amino acids and derivatives	Amino acids and derivatives	C14H25N3O4	0.8171	-	7365.56	4921.82	8709.2	41905.2	66214.4	48204.4	1.30327	0.0229846	0.0690966	0.134314	-2.89631	down
MW0109142	Phe-Val	Amino acids and derivatives	Amino acids and derivatives	C14H20N2O3	0.8166	-	1051.2	755.26	758.54	14046.1	12904.2	14584.5	1.32855	0.00100792	0.0100582	0.0617555	-4.01729	down
MW0150533	Gly-Val-Ile-Gly-Ile	Amino acids and derivatives	Amino acids and derivatives	C21H39N5O6	0.8158	-	2731.68	838.51	1842.15	55454.4	54066	53202.5	1.30772	6.17325e-07	0.00035774	0.0332611	-4.91002	down
MW0145418	Arg-Leu-Leu-Asn-Asn	Amino acids and derivatives	Amino acids and derivatives	C26H48N10O8	0.8154	-	129.76	146.43	275.25	3540.52	5317.71	5747.47	1.31473	0.0197697	0.0628872	0.0377551	-4.72718	down
MW0158472	Tyr-Gly-Thr	Amino acids and derivatives	Amino acids and derivatives	C15H21N3O6	0.8126	-	48487.3	28105.5	34403.8	135153	96715.9	125495	1.27012	0.00794335	0.0344924	0.310598	-1.68688	down
MW0158582	Tyr-Pro-Ala	Amino acids and derivatives	Amino acids and derivatives	C17H23N3O5	0.8114	-	9912.2	11194.4	10066.7	103758	121568	133467	1.33	0.00610194	0.0290453	0.0868839	-3.52477	down
MW0157801	Thr-Ser-Phe	Amino acids and derivatives	Amino acids and derivatives	C16H23N3O6	0.81	-	28765.8	32815.1	25684.1	208113	215777	161037	1.32324	0.00966945	0.0392123	0.149189	-2.74478	down
MW0152472	Leu-Pro-Ser	Amino acids and derivatives	Amino acids and derivatives	C14H25N3O5	0.8099	-	55767	67851.4	59666.6	171578	274249	268834	1.29516	0.032445	0.0874719	0.256464	-1.96317	down
MW0149680	Gln-Glu-Ile	Amino acids and derivatives	Amino acids and derivatives	C16H28N4O7	0.8098	-	18603	21323.8	21905.5	151484	114172	110295	1.32273	0.0149306	0.0520183	0.164469	-2.60411	down
MW0159238	Val-Val-Gly-Asp-Val	Amino acids and derivatives	Amino acids and derivatives	C21H37N5O8	0.8096	-	17231.7	22636	17104.4	211157	137998	134271	1.31572	0.0290808	0.0811748	0.117851	-3.08497	down
MW0168274	L-Leu-L-leu-L-tyr	Amino acids and derivatives	Amino acids and derivatives	C21H33N3O5	0.809	-	16301	14116	23485.3	82066.8	85726.6	81765.9	1.3082	0.000381497	0.00601159	0.21599	-2.21096	down
MW0151558	Ile-Pro-Glu	Amino acids and derivatives	Amino acids and derivatives	C16H27N3O6	0.8087	-	8203.25	2293.32	5636.38	219178	197005	206397	1.30696	0.000501429	0.00687362	0.025913	-5.27018	down
MW0158362	Tyr-Ala-Ser	Amino acids and derivatives	Amino acids and derivatives	C15H21N3O6	0.808	-	18305.1	48734.3	41467	99977.5	130385	144806	1.19608	0.00729302	0.0326271	0.28922	-1.78976	down
MW0152432	Leu-Met-Glu	Amino acids and derivatives	Amino acids and derivatives	C16H29N3O6S1	0.8071	-	307.08	5397.97	1391.22	94868.7	100353	86583.2	1.2424	0.000560952	0.00736849	0.0251815	-5.31149	down
MW0156876	Ser-Phe-Leu	Amino acids and derivatives	Amino acids and derivatives	C18H27N3O5	0.8065	-	8261.78	892.36	5277.28	244165	229095	145478	1.26121	0.0219998	0.067359	0.0233239	-5.42204	down
MW0151498	Ile-Leu-Trp	Amino acids and derivatives	Amino acids and derivatives	C23H34N4O4	0.8062	-	246.59	577.8	144.3	85933.3	96773.4	92687.7	1.32031	0.00117183	0.0108429	0.00351746	-8.15125	down
MW0151535	Ile-Phe-Asn	Amino acids and derivatives	Amino acids and derivatives	C19H28N4O5	0.806	-	656.33	3247.57	20892.5	158786	148314	146854	1.17635	0.000182293	0.00395196	0.0546233	-4.19434	down
MW0144581	Ala-Gly-Leu	Amino acids and derivatives	Amino acids and derivatives	C11H21N3O4	0.8044	-	8785.5	7328.2	7959.67	54436	47630.3	51491.8	1.32977	0.00140413	0.0119958	0.15677	-2.67327	down
MW0150917	His-Glu-Glu-Arg-Gln	Amino acids and derivatives	Amino acids and derivatives	C27H43N11O11	0.8041	-	13157.6	7212.09	7982.06	23561.3	24480	22577.3	1.23983	0.0118336	0.044692	0.401478	-1.31661	down
MW0157694	Thr-Ile-Tyr	Amino acids and derivatives	Amino acids and derivatives	C19H29N3O6	0.804	-	9630.87	11341.8	11700.3	156313	148040	176881	1.3307	0.00313343	0.0194625	0.0678942	-3.88057	down
MW0144505	Ala-Asn-Val	Amino acids and derivatives	Amino acids and derivatives	C12H22N4O5	0.8029	-	5830.2	9388.55	5924.81	72177.4	67463.1	59785.9	1.31908	0.00173471	0.0136264	0.106022	-3.23757	down
MW0110379	Val-Val-Arg	Amino acids and derivatives	Amino acids and derivatives	C16H32N6O4	0.8015	-	1214.03	810.05	1345.37	13918.9	12009.5	13123.6	1.3219	0.00107195	0.0103723	0.086281	-3.53481	down
MW0158254	Trp-Thr-Ile	Amino acids and derivatives	Amino acids and derivatives	C21H30N4O5	0.8005	-	1577.63	1314.04	1726.02	19093.6	33980.7	21427.9	1.32012	0.0371167	0.095244	0.0619806	-4.01204	down
MW0155342	Phe-Ser-Val	Amino acids and derivatives	Amino acids and derivatives	C17H25N3O5	0.8005	-	3250.46	2344.9	3925.23	8707.44	9968.62	7659.57	1.26731	0.00353692	0.0207596	0.36151	-1.46789	down
MW0151435	Ile-Gly-Lys-Glu-Leu	Amino acids and derivatives	Amino acids and derivatives	C25H46N6O8	0.7997	-	2638.66	3404.04	3592.08	33558.6	31533.2	25287.3	1.32444	0.00778607	0.0341156	0.106604	-3.22967	down
MW0156792	Ser-Ile-Asp	Amino acids and derivatives	Amino acids and derivatives	C13H23N3O7	0.7997	-	12993.4	19240.6	32180	46002.7	45734.4	50516.2	1.13542	0.036485	0.0943153	0.452813	-1.14301	down
MW0152486	Leu-Ser-Glu-Lys	Amino acids and derivatives	Amino acids and derivatives	C20H37N5O8	0.797	-	270.17	1011.32	949.42	19266.3	19102.4	13815.2	1.28722	0.0103481	0.041183	0.0427509	-4.5479	down
MW0144620	Ala-Ile-Met	Amino acids and derivatives	Amino acids and derivatives	C14H27N3O4S1	0.7968	-	6595.35	4529.65	2930.64	100964	68134.7	94421.8	1.3125	0.0134825	0.0488628	0.053338	-4.22869	down
MW0107700	Leu-Ala-Arg	Amino acids and derivatives	Amino acids and derivatives	C15H30N6O4	0.7967	-	13.58	2935.37	3650.58	58060.1	52021.2	38430.6	1.03608	0.0123686	0.0461768	0.0444377	-4.49207	down
MW0144722	Ala-Pro-Tyr	Amino acids and derivatives	Amino acids and derivatives	C17H23N3O5	0.7966	-	5307.88	4585.18	7758.47	132945	112574	129221	1.32545	0.00227941	0.0159533	0.0471034	-4.40802	down
MW0159081	Val-Leu-Val	Amino acids and derivatives	Amino acids and derivatives	C16H31N3O4	0.7951	-	2010.08	487.17	2095.67	219579	279354	206710	1.31024	0.00901931	0.037409	0.00650884	-7.26338	down
MW0110058	Trp-Gln-Arg	Amino acids and derivatives	Amino acids and derivatives	C22H32N8O5	0.7926	-	53561.3	2879.88	5013.04	118990	75365.1	85754.2	1.04698	0.028256	0.0790515	0.219394	-2.18841	down
MW0153638	Met-Phe-Trp	Amino acids and derivatives	Amino acids and derivatives	C25H30N4O4S1	0.7913	-	1582.53	236.78	416.89	29645.6	29933.3	35140.4	1.28429	0.00218883	0.0155886	0.0236087	-5.40454	down
MW0159163	Val-Ser-Ser-Ser-Leu	Amino acids and derivatives	Amino acids and derivatives	C20H37N5O9	0.7906	-	3143.67	2325.45	2022.68	9951.27	10342.2	14526.7	1.29906	0.0205089	0.0642001	0.215157	-2.21654	down
MW0149609	Gln-Ala-Gln-Ile-Glu	Amino acids and derivatives	Amino acids and derivatives	C24H41N7O10	0.7904	-	9619.03	12310.4	13401.9	36240.5	36225.7	35426	1.31261	0.00132868	0.011676	0.327468	-1.61057	down
MW0150082	Glu-Lys-Thr	Amino acids and derivatives	Amino acids and derivatives	C15H28N4O7	0.7899	-	7444.37	5346.67	5807.17	27789.5	29690.5	21437.2	1.30858	0.0111693	0.043221	0.235668	-2.08517	down
MW0157850	Thr-Tyr-Trp	Amino acids and derivatives	Amino acids and derivatives	C24H28N4O6	0.7889	-	327.32	1400.18	1008.83	29720.1	28695.3	27862.8	1.29517	1.30071e-05	0.000940697	0.0317152	-4.97868	down
MW0152322	Leu-Glu-Ile-Glu	Amino acids and derivatives	Amino acids and derivatives	C22H38N4O9	0.7888	-	1909.39	1366.02	4644.3	24132.5	21092.1	18616.5	1.2637	0.00129961	0.0115988	0.124053	-3.01097	down
MW0144735	Ala-Ser-Ser-Thr-Lys	Amino acids and derivatives	Amino acids and derivatives	C19H36N6O9	0.787	-	2284.87	2227.01	2698.25	46303.3	50601.1	32043.5	1.32563	0.0185142	0.060171	0.0559151	-4.16062	down
MW0151312	Ile-Ala-Leu	Amino acids and derivatives	Amino acids and derivatives	C15H29N3O4	0.7864	-	31.9	284.17	626.91	13760.3	7947.31	16941.6	1.22268	0.0406803	0.101759	0.0243985	-5.35707	down
MW0168271	2-[[2-[(2-Amino-3-methylpentanoyl)amino]-4-methylpentanoyl]amino]-3-hydroxypropanoic acid	Amino acids and derivatives	Amino acids and derivatives	C15H29N3O5	0.7863	-	1240.11	3046.26	819.13	194873	197654	186938	1.3166	0.000159329	0.00365874	0.00881071	-6.82653	down
MW0144796	Ala-Val-Glu	Amino acids and derivatives	Amino acids and derivatives	C13H23N3O6	0.7861	-	4661.95	3303.9	5635.5	73141.9	104542	63722.5	1.31845	0.0251146	0.0733616	0.0563421	-4.14964	down
MW0151691	Ile-Tyr	Amino acids and derivatives	Amino acids and derivatives	C15H22N2O4	0.7831	-	5881.86	6715.28	7035.33	195023	192910	190485	1.33238	1.66299e-05	0.00104635	0.0339417	-4.8808	down
MW0159182	Val-Thr-Leu-Asp-Met	Amino acids and derivatives	Amino acids and derivatives	C24H43N5O9S	0.7824	-	1341.73	1232.53	3012.09	11005.8	11728.1	11035.1	1.27577	0.0011993	0.010968	0.165429	-2.59572	down
MW0156868	Ser-Phe-Asp	Amino acids and derivatives	Amino acids and derivatives	C16H21N3O7	0.782	-	13196.5	11906.6	13656.3	46085.5	36202.6	30068.7	1.29386	0.0329401	0.0881578	0.344967	-1.53547	down
MW0158443	Tyr-Gln-Thr	Amino acids and derivatives	Amino acids and derivatives	C18H26N4O7	0.7818	-	624.03	1866.38	1423.24	34790.3	38685	33085.5	1.30826	0.00156737	0.0128077	0.0367269	-4.76702	down
MW0157783	Thr-Pro-Leu	Amino acids and derivatives	Amino acids and derivatives	C15H27N3O5	0.7786	-	115755	91012.5	112951	273229	304503	213707	1.28115	0.0205507	0.0642464	0.40397	-1.30768	down
MW0151438	Ile-Gly-Ser	Amino acids and derivatives	Amino acids and derivatives	C11H21N3O5	0.777	-	3600.49	10266.8	3930.65	106505	109735	95802.2	1.30012	0.000250631	0.00471522	0.0570369	-4.13196	down
MW0107435	Ile-Gln-Arg	Amino acids and derivatives	Amino acids and derivatives	C17H33N7O5	0.7752	-	16365.2	14905.1	18254.8	282565	288433	291382	1.33191	1.25713e-05	0.000930575	0.0574284	-4.12209	down
MW0109305	Pro-Asn-Arg	Amino acids and derivatives	Amino acids and derivatives	C15H27N7O5	0.7746	-	9445.29	5496.62	8750.9	16000.7	21910.9	18059.7	1.22102	0.00940116	0.0385858	0.423303	-1.24024	down
MW0107251	His-Gln-Arg	Amino acids and derivatives	Amino acids and derivatives	C17H29N9O5	0.7737	-	7381.69	13388	12133.8	44937.5	41358.6	45630.6	1.28917	0.000228623	0.00453784	0.249407	-2.00342	down
MW0105653	Arg-Gln-Lys	Amino acids and derivatives	Amino acids and derivatives	C17H34N8O5	0.7727	-	30940.3	30541.3	34619.5	87369.2	74691.4	75865.3	1.32001	0.00397353	0.0223488	0.403912	-1.30789	down
MW0105771	Asn-Gln-Lys	Amino acids and derivatives	Amino acids and derivatives	C15H28N6O6	0.7726	-	3689.29	13132.1	15417.8	69476.3	75840.6	72720.9	1.22213	0.000621368	0.00764469	0.147861	-2.75769	down
MW0105773	Asn-Glu-Arg	Amino acids and derivatives	Amino acids and derivatives	C15H27N7O7	0.7711	-	26566	26905.6	16719.6	99205.3	96042.4	96479.6	1.30287	0.000977681	0.00988998	0.240605	-2.05526	down
MW0159232	Val-Val-Asn	Amino acids and derivatives	Amino acids and derivatives	C14H26N4O5	0.7707	-	4364.42	3033.11	5315.36	239750	228196	226436	1.32858	0.000248006	0.00470016	0.0183082	-5.77137	down
MW0159170	Val-Thr-Ala-Asp-Lys	Amino acids and derivatives	Amino acids and derivatives	C22H40N6O9	0.77	-	768.67	1100.71	1418.87	37977.8	48366.5	47303.7	1.32591	0.00559504	0.0275373	0.0246038	-5.34497	down
MW0144592	Ala-His-Ile	Amino acids and derivatives	Amino acids and derivatives	C15H25N5O4	0.77	-	497.25	231.51	195.21	24270.5	22213.6	25839.5	1.32181	0.00180399	0.0140479	0.0127755	-6.29048	down
MW0107761	Leu-Thr-Lys	Amino acids and derivatives	Amino acids and derivatives	C16H32N4O5	0.7698	-	88.08	33.74	3721.2	44343.2	39325.3	49957.2	1.17151	0.00186107	0.0142455	0.0287596	-5.11981	down
MW0152324	Leu-Glu-Lys-Glu	Amino acids and derivatives	Amino acids and derivatives	C22H39N5O9	0.7697	-	16090.1	32957.8	35566.3	67130.3	69404.7	82739	1.18331	0.00525368	0.0263606	0.385883	-1.37376	down
MW0153641	Met-Pro-Ala	Amino acids and derivatives	Amino acids and derivatives	C13H23N3O4S1	0.7691	-	11649.6	13889.2	13145.1	50657.4	42604.8	44978.7	1.32442	0.00310955	0.0193908	0.27983	-1.83738	down
MW0105682	Arg-Val-Arg	Amino acids and derivatives	Amino acids and derivatives	C17H35N9O4	0.7689	-	4117.96	3418.24	3577.39	21339.1	22045.8	22464.6	1.33025	6.45325e-06	0.00068245	0.168772	-2.56685	down
MW0144629	Ala-Leu-Ala-Pro-Lys	Amino acids and derivatives	Amino acids and derivatives	C23H42N6O6	0.7687	-	6112.38	6391.75	5827.87	18603.7	21711.1	19841.5	1.32798	0.00329787	0.0200373	0.30474	-1.71435	down
MW0145394	Arg-Ile-Leu	Amino acids and derivatives	Amino acids and derivatives	C18H36N6O4	0.7685	-	3344.76	3434	3863.22	61263.1	55714.4	64127.2	1.33183	0.0018141	0.0140571	0.0587615	-4.08899	down
MW0110307	L-Tyrosyl-L-Threonine	Amino acids and derivatives	Amino acids and derivatives	C13H18N2O5	0.7685	-	6485.67	726.66	6173.81	57404	77888.5	58639.4	1.20181	0.00803271	0.0348084	0.069025	-3.85674	down
MW0155417	Phe-Val-Tyr	Amino acids and derivatives	Amino acids and derivatives	C23H29N3O5	0.7681	-	558.26	530.54	1330.97	44132.1	40047.4	44230.6	1.31873	0.000751167	0.00847343	0.0188441	-5.72975	down
MW0110343	Val-Glu-Arg	Amino acids and derivatives	Amino acids and derivatives	C16H30N6O6	0.768	-	1272.17	1238.66	1272	51810.3	48729.2	50838.4	1.33298	0.000340875	0.00575009	0.0249893	-5.32255	down
MW0150001	Glu-Glu-Thr-Val-Tyr	Amino acids and derivatives	Amino acids and derivatives	C28H41N5O12	0.7677	-	828.24	513.25	615.25	36401.9	43140.3	41312.6	1.32965	0.00252206	0.0170266	0.0161908	-5.94868	down
MW0150966	His-Ile-Arg-Glu	Amino acids and derivatives	Amino acids and derivatives	C23H39N9O7	0.7675	-	1814.03	2216.63	1923.38	4677.06	6564.05	5678.77	1.30166	0.0177335	0.0581746	0.351896	-1.50678	down
MW0155965	Pro-Phe-Thr	Amino acids and derivatives	Amino acids and derivatives	C18H25N3O5	0.7658	-	9585.17	15373.8	10519	253964	227902	232760	1.32671	0.000771676	0.0086475	0.0496455	-4.33219	down
MW0107171	Gly-Gly-Val	Amino acids and derivatives	Amino acids and derivatives	C9H17N3O4	0.7651	-	5012.33	8327.41	3527.56	38834.3	40221.2	52841.4	1.29215	0.00823976	0.035413	0.127882	-2.96711	down
MW0107771	Leu-Val-Lys	Amino acids and derivatives	Amino acids and derivatives	C17H34N4O4	0.7647	-	68.07	117.28	5972.08	75839.4	73108.1	78260.5	1.17882	1.39061e-05	0.000954712	0.0271004	-5.20554	down
MW0158415	Tyr-Asp-Leu-Glu	Amino acids and derivatives	Amino acids and derivatives	C24H34N4O10	0.7647	-	1551.15	4105.04	1916.74	22100	13764.8	26248.5	1.26717	0.0334794	0.0892864	0.121921	-3.03598	down
MW0110214	Tyr-Phe-Lys	Amino acids and derivatives	Amino acids and derivatives	C24H32N4O5	0.7646	-	13546.4	21436.6	12117.2	42444.9	40751.2	41073.3	1.25851	0.010576	0.0418324	0.379017	-1.39967	down
MW0158512	Tyr-Leu-Ala-Lys	Amino acids and derivatives	Amino acids and derivatives	C24H39N5O6	0.7641	-	6654.86	4051.88	4863.55	9634.93	12599	11581	1.2301	0.00660813	0.0305723	0.460456	-1.11887	down
MW0107749	Leu-Pro-Arg	Amino acids and derivatives	Amino acids and derivatives	C17H32N6O4	0.7637	-	6155.18	11478	10521.6	36176	36342.9	37680.7	1.28403	0.00192747	0.014594	0.255489	-1.96867	down
MW0152409	Leu-Leu-Val-Val-Ala	Amino acids and derivatives	Amino acids and derivatives	C25H47N5O6	0.7634	-	901.11	742.29	1225.95	20364.5	13238	15353.5	1.32089	0.018032	0.0588472	0.0586109	-4.09269	down
MEDP1537	4-Hydroxy-L-glutamic acid	Amino acids and derivatives	Amino acids and derivatives	C5H9NO5	0.7632	-	421.69	344.47	350.44	52609.8	80352.1	53856	1.33072	0.0206988	0.0645377	0.00597694	-7.38638	down
MW0158581	Tyr-Phe-Val-Arg	Amino acids and derivatives	Amino acids and derivatives	C29H41N7O6	0.7631	-	63.28	152.38	155.04	6247.97	6483.92	6114.6	1.31871	0.000118828	0.00315861	0.0196694	-5.6679	down
MW0110223	Tyr-Thr-Lys	Amino acids and derivatives	Amino acids and derivatives	C19H30N4O6	0.7625	-	1857.94	6964.7	5295.25	55236.2	41080.8	43563.6	1.26196	0.00588543	0.0284775	0.100928	-3.3086	down
MW0159008	Val-Gly-Asp-Ile-Val	Amino acids and derivatives	Amino acids and derivatives	C22H39N5O8	0.7623	-	13237.4	12616.8	14301.6	56242.2	65644.2	78840.6	1.32188	0.0142679	0.0506624	0.200052	-2.32156	down
MW0109138	Phe-Trp-Trp	Amino acids and derivatives	Amino acids and derivatives	C31H31N5O4	0.7621	-	10685.1	12980.5	14541.4	25363.1	28921.4	25207.1	1.28627	0.00116331	0.0108277	0.480642	-1.05697	down
MW0152364	Leu-His-Ser	Amino acids and derivatives	Amino acids and derivatives	C15H25N5O5	0.762	-	12895.6	8334.19	11969.5	27854.6	23581.3	34542.4	1.2524	0.0186003	0.0602641	0.386135	-1.37282	down
MW0107460	Ile-Pro-Lys	Amino acids and derivatives	Amino acids and derivatives	C17H32N4O4	0.7619	-	226.44	16	118.51	24042	40591.2	27434.2	1.28638	0.0261777	0.0753403	0.0039205	-7.99475	down
MW0158282	Trp-Val-Arg	Amino acids and derivatives	Amino acids and derivatives	C22H33N7O4	0.7617	-	2598.96	7971.16	2744.23	98577.7	94968.4	74123.4	1.29644	0.00582614	0.0283512	0.0497418	-4.3294	down
MW0153714	Met-Val-Gly	Amino acids and derivatives	Amino acids and derivatives	C12H23N3O4S1	0.7616	-	698.4	409.56	790.98	29755.6	26169.1	22429.7	1.32416	0.00668949	0.0306815	0.0242353	-5.36675	down
MW0158550	Tyr-Lys-Val-Glu-Ile	Amino acids and derivatives	Amino acids and derivatives	C31H50N6O9	0.7613	-	710.99	1373.44	1503.8	5487.66	7142.05	8367.45	1.27847	0.014238	0.0505845	0.170891	-2.54885	down
MW0150944	His-Gly-Phe-His-Val	Amino acids and derivatives	Amino acids and derivatives	C28H37N9O6	0.7613	-	7678.7	6205.92	7390.32	27385.5	33148.6	31212.8	1.32384	0.00322191	0.019715	0.231887	-2.1085	down
MW0145771	Asn-His-Ile-Arg	Amino acids and derivatives	Amino acids and derivatives	C22H38N10O6	0.7611	-	3567.53	3266.56	1280.89	8979.92	8148.37	10675.9	1.18707	0.00316214	0.0195636	0.291861	-1.77664	down
MW0158885	Val-Ala-Val-His-Val	Amino acids and derivatives	Amino acids and derivatives	C24H41N7O6	0.761	-	8864.87	11619.4	9484.13	27365.8	23198.1	23715.2	1.30424	0.00146725	0.0123257	0.403457	-1.30951	down
MW0150409	Gly-Leu-Ser-Pro-Lys	Amino acids and derivatives	Amino acids and derivatives	C22H40N6O7	0.7609	-	8694.75	9810.03	8376.57	32297.6	32720.9	33639.9	1.32929	2.38374e-06	0.00053566	0.272469	-1.87584	down
MW0156724	Ser-Glu-Arg-Lys	Amino acids and derivatives	Amino acids and derivatives	C20H38N8O8	0.7609	-	20131.4	27912.8	27377.5	58526.2	57938	50589.1	1.28096	0.00103704	0.0101954	0.451482	-1.14726	down
MW0168307	Leu-Asp-Ser	Amino acids and derivatives	Amino acids and derivatives	C13H23N3O7	0.7608	-	21980.1	21887.7	17963.3	54494.5	47577.1	56571.1	1.31203	0.00204815	0.0150725	0.389751	-1.35938	down
MW0156684	Ser-Asp-Phe	Amino acids and derivatives	Amino acids and derivatives	C16H21N3O7	0.7608	-	16127.5	5195.04	7600.87	113049	106220	105629	1.28908	3.8452e-05	0.00166855	0.0890231	-3.48968	down
MW0151402	Ile-Gln-Phe-Arg	Amino acids and derivatives	Amino acids and derivatives	C26H42N8O6	0.7608	-	8283.53	8708.44	9720.6	27979.2	27289.9	28217	1.3283	1.32038e-05	0.00094407	0.319964	-1.64402	down
MW0155247	Phe-Leu-Gln-Lys	Amino acids and derivatives	Amino acids and derivatives	C26H42N6O6	0.7606	-	1006.73	902.7	514.49	13038.2	14135.5	12650.4	1.31866	0.000448818	0.00655211	0.0608658	-4.03823	down
MW0159193	Val-Thr-Tyr-Lys	Amino acids and derivatives	Amino acids and derivatives	C24H39N5O7	0.7605	-	5355.83	4022.3	4837.47	15492.4	16881.2	17436.2	1.31937	0.00017176	0.00383231	0.285398	-1.80895	down
MW0152851	Lys-Ala-Leu-Glu	Amino acids and derivatives	Amino acids and derivatives	C20H37N5O7	0.7604	-	16578.8	21336	19096.3	95268.1	97705.7	101281	1.32755	6.28831e-06	0.00068245	0.193748	-2.36775	down
MW0145751	Asn-Gly-Arg-Ile-Leu	Amino acids and derivatives	Amino acids and derivatives	C24H45N9O7	0.7603	-	881.77	1728.26	1019.07	5889.01	4498.1	3649.79	1.25484	0.0216375	0.0665606	0.25854	-1.95154	down
MW0158659	Tyr-Val-Arg-Lys	Amino acids and derivatives	Amino acids and derivatives	C26H44N8O6	0.7602	-	6519.59	6945.65	5142.69	18109.8	17530.5	16385.3	1.31072	0.000119477	0.00315861	0.357668	-1.48331	down
MW0153005	Lys-Ile-Asp-Asn-Glu	Amino acids and derivatives	Amino acids and derivatives	C25H43N7O11	0.7602	-	652.76	857.48	764.61	54886.7	48598.3	54402.1	1.33191	0.00150131	0.0124909	0.0144081	-6.11698	down
MW0110066	Trp-Ile-Lys	Amino acids and derivatives	Amino acids and derivatives	C23H35N5O4	0.7601	-	1499.95	1447.77	1496.01	14257.7	10927.5	10558.2	1.32745	0.0124642	0.0463531	0.124323	-3.00784	down
MW0150284	Gly-Ala-Asn-Val-Arg	Amino acids and derivatives	Amino acids and derivatives	C20H37N9O7	0.7601	-	3908.13	3883.4	4083.77	14635.4	13729.5	10707.2	1.31563	0.0165134	0.0554146	0.303933	-1.71817	down
MW0108161	Met-Leu-Arg	Amino acids and derivatives	Amino acids and derivatives	C17H34N6O4S1	0.76	-	6608.48	9674.3	7502.96	48437	53213.9	63304.7	1.32005	0.00667473	0.0306815	0.144195	-2.79391	down
MW0150834	His-Arg-Gly	Amino acids and derivatives	Amino acids and derivatives	C14H24N8O4	0.7596	-	30784.9	21146.3	16734.8	65035	48996.6	45950.5	1.20262	0.0170865	0.0567626	0.42921	-1.22024	down
MW0145335	Arg-Gln-Tyr-Lys	Amino acids and derivatives	Amino acids and derivatives	C26H43N9O7	0.7595	-	1957.67	983.98	2873.51	28800	33231.3	44170.8	1.30003	0.0170159	0.0566176	0.0547556	-4.19085	down
MW0145474	Arg-Phe-Val-Asp	Amino acids and derivatives	Amino acids and derivatives	C24H37N7O7	0.7595	-	2872.92	962.61	3122.74	13889.3	9751.75	9408.3	1.20202	0.0137307	0.0493615	0.210542	-2.24782	down
MW0156791	Ser-Ile-Asn-Lys	Amino acids and derivatives	Amino acids and derivatives	C19H36N6O7	0.7592	-	1314.57	486.02	1944.31	60033.1	67524.2	56784.7	1.3057	0.00240876	0.0165638	0.020315	-5.62131	down
MW0150183	Glu-Tyr-Arg-Asp	Amino acids and derivatives	Amino acids and derivatives	C24H35N7O10	0.7592	-	327.33	1121.03	414.69	11867.6	15668.9	11442.1	1.29478	0.00965728	0.0392117	0.0477968	-4.38694	down
MW0157612	Thr-Gln-Leu	Amino acids and derivatives	Amino acids and derivatives	C15H28N4O6	0.759	-	457.74	1125.48	441.94	9239.97	16023	13766.3	1.2995	0.0239592	0.071311	0.0518882	-4.26845	down
MW0110231	Tyr-Val-Gln	Amino acids and derivatives	Amino acids and derivatives	C19H28N4O6	0.7588	-	4712.81	5886.08	3901.65	22696.5	20562.6	22625	1.31607	6.02905e-05	0.00228272	0.220092	-2.18382	down
MW0155972	Pro-Pro-Asp	Amino acids and derivatives	Amino acids and derivatives	C14H21N3O6	0.7587	-	110083	109479	104373	309027	318550	360497	1.3277	0.00462175	0.024396	0.327844	-1.60892	down
MW0146173	Asp-Leu-Lys-Asp	Amino acids and derivatives	Amino acids and derivatives	C20H35N5O9	0.7587	-	6073.23	4233.57	5831.02	63786.4	56361.9	61499.2	1.32662	0.000849252	0.00922883	0.0888414	-3.49262	down
MW0159135	Val-Pro-Asp	Amino acids and derivatives	Amino acids and derivatives	C14H23N3O6	0.7586	-	32234.4	34209.3	35633.6	223951	276558	215572	1.32827	0.00844952	0.0360681	0.14255	-2.81046	down
MW0107707	Leu-Asn-Arg	Amino acids and derivatives	Amino acids and derivatives	C16H31N7O5	0.7579	-	14888	16310.9	17041.9	108489	111019	114401	1.33177	6.54195e-05	0.00232553	0.144473	-2.79113	down
MW0144601	Ala-His-Thr-Lys	Amino acids and derivatives	Amino acids and derivatives	C19H33N7O6	0.7575	-	5506.69	1726.09	8936.59	59006.1	60561.7	29578.5	1.21298	0.0430594	0.10542	0.108413	-3.20539	down
MW0153047	Lys-Leu-Thr-Ala-Ala	Amino acids and derivatives	Amino acids and derivatives	C22H42N6O7	0.7575	-	180.48	848.75	383.88	14844.2	15357.6	15401.1	1.29511	7.22554e-07	0.00035774	0.0309873	-5.01218	down
MW0152487	Leu-Ser-Glu-Lys-Tyr	Amino acids and derivatives	Amino acids and derivatives	C29H46N6O10	0.7572	-	4027.74	3944.57	3440.22	10318.9	10928.2	12839	1.31829	0.00724161	0.0324532	0.334815	-1.57856	down
MW0144590	Ala-His-Gly-Val-Asp	Amino acids and derivatives	Amino acids and derivatives	C20H31N7O8	0.757	-	1972.62	2918.57	7374.8	37427.2	56473.8	35548.8	1.26401	0.0226628	0.0683578	0.0947547	-3.39966	down
MW0151488	Ile-Leu-Glu-Asn-Gly	Amino acids and derivatives	Amino acids and derivatives	C23H40N6O9	0.757	-	6407.01	2582.67	1257	25468.2	38333.1	23004.7	1.22632	0.0240825	0.0715764	0.118041	-3.08264	down
MW0155091	Phe-Arg-Gly	Amino acids and derivatives	Amino acids and derivatives	C17H26N6O4	0.757	-	15172	16030	15810.6	88803.7	89279	112364	1.32799	0.00899984	0.0373621	0.161863	-2.62715	down
MW0109866	Thr-Glu-Arg	Amino acids and derivatives	Amino acids and derivatives	C15H28N6O7	0.757	-	1907.53	579.06	421.34	35958	33035.9	30613.5	1.29448	0.00107524	0.0103723	0.0291939	-5.09819	down
MW0107711	Leu-Asp-Gln	Amino acids and derivatives	Amino acids and derivatives	C15H26N4O7	0.7562	-	36603.7	36942.6	53528.9	215188	285751	180459	1.30234	0.0239746	0.0713231	0.186492	-2.42282	down
MW0107446	Ile-Ile-Thr	Amino acids and derivatives	Amino acids and derivatives	C16H31N3O5	0.756	-	9514.86	11128.6	11313.8	107065	159366	104038	1.32331	0.0243117	0.0719497	0.0862614	-3.53514	down
MW0156651	Ser-Arg-Ser	Amino acids and derivatives	Amino acids and derivatives	C12H24N6O6	0.756	-	6639.45	3872.33	7241.52	16051.3	14223.2	20258.2	1.23162	0.0110837	0.043004	0.351322	-1.50913	down
MW0145279	Arg-Asn-Leu-Ala-Lys	Amino acids and derivatives	Amino acids and derivatives	C25H48N10O7	0.756	-	928.34	598.69	141.56	6825.57	7338.75	6086.17	1.23158	0.000383474	0.006017	0.0823975	-3.60126	down
MW0145390	Arg-Ile-Glu-Asp	Amino acids and derivatives	Amino acids and derivatives	C21H37N7O9	0.756	-	2180.63	2587.74	2275.08	8025.08	8618.49	8118.19	1.32784	3.71819e-05	0.0016657	0.284449	-1.81376	down
MW0145807	Asn-Leu-Glu-Ala-Ile	Amino acids and derivatives	Amino acids and derivatives	C24H42N6O9	0.7559	-	4717.4	4533.33	5420.98	14685.4	15611.4	23040.7	1.29696	0.038384	0.0972882	0.275073	-1.86211	down
MW0150283	Gly-Ala-Asn-Phe-Glu	Amino acids and derivatives	Amino acids and derivatives	C23H32N6O9	0.7559	-	1684.74	5127	6210.55	26330.2	23163	29224	1.22638	0.000785067	0.00872728	0.165431	-2.5957	down
MW0105652	Arg-Gln-Arg	Amino acids and derivatives	Amino acids and derivatives	C17H34N10O5	0.7559	-	156.71	65.94	222.84	11999.4	7133.85	11112.5	1.31102	0.0218568	0.0669863	0.014729	-6.08519	down
MW0107739	Leu-Leu-Lys	Amino acids and derivatives	Amino acids and derivatives	C18H36N4O4	0.7558	-	571.86	988.29	46.43	14070.1	14114.8	19432.4	1.20289	0.0117406	0.0444741	0.0337394	-4.88942	down
MW0105862	Asp-Leu-Arg	Amino acids and derivatives	Amino acids and derivatives	C16H30N6O6	0.7549	-	6360.47	2443.61	3405.12	30611.2	30708	30380	1.28778	0.00185726	0.0142337	0.133144	-2.90894	down
MW0155392	Phe-Tyr-Ser	Amino acids and derivatives	Amino acids and derivatives	C21H25N3O6	0.7544	-	17583.5	21135.7	15924.1	34209.6	40077.6	41194.3	1.28733	0.00237483	0.0163843	0.473179	-1.07954	down
MW0151612	Ile-Trp-Gly	Amino acids and derivatives	Amino acids and derivatives	C19H26N4O4	0.7543	-	7878.56	6549.38	7817.32	38686.6	32699.5	36357.8	1.32662	0.00236393	0.0163512	0.206464	-2.27604	down
MW0147988	Cys-Asn-Ser-Ala-Arg	Amino acids and derivatives	Amino acids and derivatives	C19H35N9O8S	0.7543	-	1210.5	604.99	487.62	7560.54	13000.9	10859.8	1.29691	0.0237022	0.0707467	0.0732978	-3.77009	down
MW0152914	Lys-Asp-Trp-Ser-Phe	Amino acids and derivatives	Amino acids and derivatives	C33H43N7O9	0.7541	-	670.3	1271.57	1038.75	17067.3	21383	15654.5	1.31947	0.00950361	0.0388543	0.0550897	-4.18207	down
MW0146147	Asp-Ile-His-Arg	Amino acids and derivatives	Amino acids and derivatives	C22H37N9O7	0.754	-	1404.1	4201.35	4648.51	88894.1	78988.5	93372.4	1.29912	0.00162105	0.0130612	0.0392489	-4.67121	down
MW0150163	Glu-Thr-Ile	Amino acids and derivatives	Amino acids and derivatives	C15H27N3O7	0.7536	-	777.31	502.07	4249.83	158877	163624	160949	1.28847	1.30048e-07	0.000204565	0.011437	-6.45015	down
MW0152863	Lys-Arg-Gln	Amino acids and derivatives	Amino acids and derivatives	C17H34N8O5	0.7531	-	3709.89	5932.74	6771.45	70591.5	111417	71710.7	1.31382	0.0271531	0.0770623	0.0646938	-3.95023	down
MW0158608	Tyr-Ser-Lys-Glu-Ala	Amino acids and derivatives	Amino acids and derivatives	C26H40N6O10	0.7525	-	6171.49	5407.53	4547.19	18830.4	20265.4	16799.4	1.315	0.00165324	0.0132324	0.288508	-1.79331	down
MW0158376	Tyr-Arg-Ile	Amino acids and derivatives	Amino acids and derivatives	C21H34N6O5	0.7522	-	2227.29	3905.36	1685.22	30792.5	26922.4	36963.9	1.30543	0.00756784	0.0334154	0.0825725	-3.59819	down
MW0146284	Asp-Trp-Asp	Amino acids and derivatives	Amino acids and derivatives	C19H22N4O8	0.7522	-	2621.05	3202.47	3831.27	11890	11849.4	15633.1	1.30637	0.0110804	0.043004	0.245217	-2.02787	down
MW0146196	Asp-Lys-Thr-Glu	Amino acids and derivatives	Amino acids and derivatives	C19H33N5O10	0.7518	-	2755.53	16837.1	6546.73	20339.5	32527.7	41903.7	1.06669	0.0456546	0.109641	0.275816	-1.85822	down
MW0146040	Asp-Asn-Ile	Amino acids and derivatives	Amino acids and derivatives	C14H24N4O7	0.7518	-	7955.08	5683.31	3244.33	55174.8	45927.6	62616.4	1.29698	0.00624775	0.0295348	0.10312	-3.2776	down
MW0150165	Glu-Thr-Leu-Leu-Ser	Amino acids and derivatives	Amino acids and derivatives	C24H43N5O10	0.7518	-	6585.24	14290.8	4987.07	59681	62222	60880.5	1.27472	0.00181212	0.0140571	0.141496	-2.82117	down
MW0157561	Thr-Arg-Tyr-Asp	Amino acids and derivatives	Amino acids and derivatives	C23H35N7O9	0.7518	-	97.98	1349.89	702.18	15241.1	17321.2	18176.9	1.22162	0.000830819	0.00912305	0.0423746	-4.56066	down
MW0156024	Pro-Tyr-Asn	Amino acids and derivatives	Amino acids and derivatives	C18H24N4O6	0.7509	-	1750.86	3285.29	5922.24	40308.5	47745.6	54794.7	1.28666	0.00559761	0.0275373	0.0767132	-3.70438	down
MW0159046	Val-Ile-Pro-Lys-Ser	Amino acids and derivatives	Amino acids and derivatives	C25H46N6O7	0.7509	-	11978.7	12444.8	15267.2	27746.7	27061.5	25168.8	1.29941	0.000692691	0.00813136	0.496276	-1.01078	down
MW0146065	Asp-Cys-Arg-Val-Ser	Amino acids and derivatives	Amino acids and derivatives	C21H38N8O9S	0.7505	-	100.77	138.27	97.6	7496.73	8736.8	7808.36	1.33098	0.00219095	0.0155886	0.0140022	-6.1582	down
MW0156712	Ser-Gln-Leu-Lys	Amino acids and derivatives	Amino acids and derivatives	C20H38N6O7	0.75	-	601.34	197.8	524.28	77734.1	75211.8	89682.3	1.32136	0.0030457	0.0190651	0.00545452	-7.51833	down
MW0158870	Val-Ala-Gly-Val-Ala	Amino acids and derivatives	Amino acids and derivatives	C18H33N5O6	0.7497	-	19903.2	34985	34152.7	119789	108596	121211	1.28758	0.000206856	0.00428137	0.254697	-1.97314	down
MW0150383	Gly-Ile-Asp-Lys-Phe	Amino acids and derivatives	Amino acids and derivatives	C27H42N6O8	0.7496	-	64.84	322.31	62.07	1608.8	1825.08	1700.66	1.24001	0.000224578	0.00448585	0.0874898	-3.51474	down
MW0144452	Ala-Ala-Arg-Gly-Ala	Amino acids and derivatives	Amino acids and derivatives	C17H32N8O6	0.7493	-	44438.4	56737.6	46846	96131.8	111884	108868	1.29936	0.00101534	0.0100924	0.467117	-1.09814	down
MW0157788	Thr-Pro-Ser-Cys-Asn	Amino acids and derivatives	Amino acids and derivatives	C19H32N6O9S	0.7487	-	49584.3	54791.8	42243.1	99125.8	105119	123187	1.29392	0.00529913	0.0264873	0.447786	-1.15912	down
MW0155842	Pro-Gln-Val	Amino acids and derivatives	Amino acids and derivatives	C15H26N4O5	0.7487	-	80.31	536.09	19.13	7960.69	6207.75	8359.99	1.21879	0.00569343	0.0278996	0.0282101	-5.14764	down
MW0152522	Leu-Thr-Trp	Amino acids and derivatives	Amino acids and derivatives	C21H30N4O5	0.7486	-	30039.5	5363.75	13987.8	112185	104828	108021	1.20528	0.00357487	0.0209044	0.151956	-2.71827	down
MW0155862	Pro-Glu-Val	Amino acids and derivatives	Amino acids and derivatives	C15H25N3O6	0.7484	-	2132.56	3485.4	9364.52	20736.7	33594.5	28033.6	1.19857	0.0113006	0.0434616	0.181904	-2.45875	down
MW0151494	Ile-Leu-Met	Amino acids and derivatives	Amino acids and derivatives	C17H33N3O4S1	0.7484	-	631.93	13570.8	240.53	240734	150095	152702	1.19392	0.0252931	0.073712	0.0265731	-5.23389	down
MW0150953	His-His-Asn	Amino acids and derivatives	Amino acids and derivatives	C16H22N8O5	0.7483	-	13049.3	15086.6	17096.4	50739.1	49058.4	48403	1.32142	7.50396e-05	0.00247198	0.30521	-1.71213	down
MW0156930	Ser-Thr-Phe	Amino acids and derivatives	Amino acids and derivatives	C16H23N3O6	0.7482	-	19884.9	16769.5	13901.2	106836	108392	100539	1.32436	1.76245e-05	0.00105718	0.160104	-2.64292	down
MW0145721	Asn-Gln-Gly	Amino acids and derivatives	Amino acids and derivatives	C11H19N5O6	0.7478	-	2289.88	3234.06	3278.38	5470.78	7265.12	5629.76	1.23779	0.0149765	0.0520908	0.479281	-1.06106	down
MW0151484	Ile-Leu-Arg-Lys	Amino acids and derivatives	Amino acids and derivatives	C24H48N8O5	0.7473	-	9299.37	9428	8709.36	20851	18308.1	24130.5	1.30689	0.0179282	0.05863	0.433511	-1.20586	down
MW0155889	Pro-Ile-Ala	Amino acids and derivatives	Amino acids and derivatives	C14H25N3O4	0.7469	-	3893.38	3604.51	7629.82	72186.4	73481.7	59216.1	1.31048	0.00301593	0.0189732	0.0738354	-3.75954	down
MW0157547	Thr-Arg-Glu-Glu-Lys	Amino acids and derivatives	Amino acids and derivatives	C26H47N9O11	0.7463	-	695.38	129.09	600.37	8444.7	6596.4	9386.78	1.25478	0.00884533	0.0371032	0.0583284	-4.09966	down
MW0157791	Thr-Pro-Trp	Amino acids and derivatives	Amino acids and derivatives	C20H26N4O5	0.7462	-	3382.31	5595.04	5380.12	23075	19018.4	22340.5	1.30014	0.00106537	0.0103446	0.222824	-2.16602	down
MW0155308	Phe-Phe-Tyr	Amino acids and derivatives	Amino acids and derivatives	C27H29N3O5	0.746	-	340.83	244.17	508.92	14648.1	14681.3	15486.7	1.32455	0.000137264	0.00346854	0.0244091	-5.35644	down
MW0152550	Leu-Tyr-Thr	Amino acids and derivatives	Amino acids and derivatives	C19H29N3O6	0.7458	-	34247.9	58083.8	35547.2	98147.9	89402.2	90438.9	1.22531	0.0147399	0.0516468	0.460014	-1.12025	down
MW0151650	Ile-Val-Leu-Glu	Amino acids and derivatives	Amino acids and derivatives	C22H40N4O7	0.7455	-	5461.19	105.79	795.81	42085.5	50224.7	49354.2	1.16572	0.000320725	0.0054883	0.0449145	-4.47667	down
MW0146259	Asp-Ser-Ile	Amino acids and derivatives	Amino acids and derivatives	C13H23N3O7	0.7454	-	1505.17	10760.2	4727.59	76594.8	80196.2	43991.3	1.21922	0.0282011	0.0789682	0.084634	-3.56262	down
MW0157685	Thr-Ile-His	Amino acids and derivatives	Amino acids and derivatives	C16H27N5O5	0.7453	-	4012.45	5492.74	10084.8	43940.5	27384.4	29166.1	1.25194	0.0256	0.0742967	0.194943	-2.35887	down
MW0150880	His-Asp-Tyr-Lys	Amino acids and derivatives	Amino acids and derivatives	C25H35N7O8	0.7447	-	9656.47	6194.24	7336.76	28472.7	30926.6	32559.3	1.30865	0.000146304	0.00350017	0.252151	-1.98764	down
MW0156629	Ser-Ala-Lys-Asp-Met	Amino acids and derivatives	Amino acids and derivatives	C21H38N6O9S	0.7439	-	506.23	504.73	3734.16	27769.3	24031.1	25255.7	1.23343	9.74179e-05	0.00287771	0.0615801	-4.02139	down
MW0155354	Phe-Thr-Leu	Amino acids and derivatives	Amino acids and derivatives	C19H29N3O5	0.7438	-	8800.52	17729.8	20718.6	67153.9	58722.2	47226.2	1.22982	0.00620637	0.0294338	0.272954	-1.87327	down
MW0152379	Leu-Ile-Leu	Amino acids and derivatives	Amino acids and derivatives	C18H35N3O4	0.7438	-	15363.8	25679.3	17339.1	62297.2	60756.6	42348.8	1.24683	0.0164935	0.0554146	0.35297	-1.50238	down
MW0152456	Leu-Phe-Ser	Amino acids and derivatives	Amino acids and derivatives	C18H27N3O5	0.7436	-	288.79	1153.25	994.66	27213.7	29828	34812.6	1.29769	0.00503885	0.0256722	0.0265279	-5.23635	down
MW0155328	Phe-Ser-Gly-Thr-Trp	Amino acids and derivatives	Amino acids and derivatives	C29H36N6O8	0.743	-	7658.77	7735.58	10791.7	30805.1	34792.2	33344.1	1.3128	0.00010915	0.00303801	0.264662	-1.91778	down
MW0152287	Leu-Gln-Gln	Amino acids and derivatives	Amino acids and derivatives	C16H29N5O6	0.743	-	17932.1	22202.1	20222.6	72418.7	71506.1	74572.9	1.32674	9.48963e-06	0.000853997	0.276236	-1.85603	down
MW0156897	Ser-Pro-Pro-Ser-Ala	Amino acids and derivatives	Amino acids and derivatives	C19H31N5O8	0.7427	-	2946.07	2711.68	2952.34	20006.8	15035.5	11860.6	1.31112	0.032681	0.0878004	0.183573	-2.44558	down
MW0155413	Phe-Val-Ser	Amino acids and derivatives	Amino acids and derivatives	C17H25N3O5	0.7426	-	3432.67	2879.63	3555.78	22934.8	15918.7	14033.2	1.30866	0.0332144	0.0887786	0.186589	-2.42206	down
MW0159206	Val-Trp-Val	Amino acids and derivatives	Amino acids and derivatives	C21H30N4O4	0.742	-	15778	24826.1	23840.5	43293.4	43962.8	42442.7	1.23614	0.0152059	0.0525677	0.496878	-1.00904	down
MW0149812	Gln-Thr-Arg	Amino acids and derivatives	Amino acids and derivatives	C15H29N7O6	0.742	-	16264.5	23958.9	19718.2	115678	134267	100513	1.31684	0.00754672	0.0333924	0.171038	-2.54761	down
MW0158236	Trp-Ser-Ala	Amino acids and derivatives	Amino acids and derivatives	C17H22N4O5	0.7419	-	2173.03	2295.42	3553.92	132636	115768	101836	1.32753	0.00594107	0.0286387	0.0229053	-5.44817	down
MW0158276	Trp-Tyr-Met	Amino acids and derivatives	Amino acids and derivatives	C25H30N4O5S1	0.7416	-	221.78	849.48	491.04	10240.9	9843.72	10172.6	1.29289	6.34588e-06	0.00068245	0.0516339	-4.27554	down
MW0110338	Val-Cys-Arg	Amino acids and derivatives	Amino acids and derivatives	C14H28N6O4S1	0.7411	-	4465.94	6591.78	4705.28	157606	130993	138640	1.32875	0.00312867	0.0194625	0.036895	-4.76043	down
MW0158573	Tyr-Phe-Lys-Ile-Asp	Amino acids and derivatives	Amino acids and derivatives	C34H48N6O9	0.7408	-	4167.23	4077.38	5605.48	14389.6	18365.3	17350.7	1.30822	0.00409066	0.0227372	0.276418	-1.85508	down
MW0158872	Val-Ala-His-Glu	Amino acids and derivatives	Amino acids and derivatives	C19H30N6O7	0.7385	-	2755.64	3171.13	3029.57	15071.3	15185.1	15411.6	1.33131	2.68339e-07	0.000271754	0.196118	-2.3502	down
MW0107267	His-Met-Arg	Amino acids and derivatives	Amino acids and derivatives	C17H30N8O4S1	0.7384	-	1669.31	3304.75	777.76	6442.84	4592.39	4591.76	1.06576	0.0282318	0.0790189	0.36807	-1.44195	down
MW0110081	Trp-Ser-Lys	Amino acids and derivatives	Amino acids and derivatives	C20H29N5O5	0.7381	-	3840.59	4581.48	1937.7	64329.8	63807.5	61567.1	1.31272	8.91951e-07	0.00035774	0.0546101	-4.19469	down
MW0149869	Gln-Val-Thr-Lys	Amino acids and derivatives	Amino acids and derivatives	C20H38N6O7	0.7379	-	1406.24	1091.98	1398.67	6551.73	8074.33	8102.96	1.32299	0.00510247	0.0258492	0.17145	-2.54414	down
MW0109879	Thr-Leu-Ile	Amino acids and derivatives	Amino acids and derivatives	C16H31N3O5	0.7374	-	65286.6	71326.4	91139.1	243260	422660	416188	1.28712	0.0379845	0.0967363	0.210471	-2.24831	down
MW0156057	Pro-Val-Val	Amino acids and derivatives	Amino acids and derivatives	C15H27N3O4	0.7371	-	1622.91	805.95	615.17	9887.9	10802.9	9672.89	1.29512	4.39017e-05	0.00183256	0.100252	-3.31829	down
MW0152406	Leu-Leu-Thr	Amino acids and derivatives	Amino acids and derivatives	C16H31N3O5	0.7371	-	2125.91	5696.6	1670.17	74658.8	72756.9	71511.6	1.29963	4.18128e-06	0.000663683	0.04336	-4.52749	down
MW0146319	Asp-Val-His	Amino acids and derivatives	Amino acids and derivatives	C15H23N5O6	0.7368	-	3440.34	160.34	4386.85	37372.5	36315.5	35228.1	1.11965	0.000214343	0.00440734	0.0733366	-3.76932	down
MW0158226	Trp-Pro-Glu	Amino acids and derivatives	Amino acids and derivatives	C21H26N4O6	0.7367	-	4001.91	6677.73	3846.79	11713.6	12290.4	11772.5	1.2455	0.0137096	0.0493201	0.406032	-1.30033	down
MW0152347	Leu-Gly-Phe-Glu-Val	Amino acids and derivatives	Amino acids and derivatives	C27H41N5O8	0.7367	-	8099.85	7484.79	7685.67	14121.9	16069.8	17691.3	1.30888	0.0133776	0.0487389	0.485983	-1.04102	down
MW0151430	Ile-Gly-Asp	Amino acids and derivatives	Amino acids and derivatives	C12H21N3O6	0.7365	-	7840.59	12659.8	11073.6	29644.7	34826.9	29171.7	1.28431	0.00109196	0.0104639	0.337173	-1.56844	down
MW0152382	Leu-Ile-Ser	Amino acids and derivatives	Amino acids and derivatives	C15H29N3O5	0.736	-	2148.77	1739.26	1562.59	30244.9	17096.7	20502.7	1.31754	0.0338431	0.0899242	0.0803402	-3.63773	down
MW0150118	Glu-Pro-Ala	Amino acids and derivatives	Amino acids and derivatives	C13H21N3O6	0.7354	-	23409.2	22593.6	21952.3	70396	67557.2	67175.3	1.33184	7.88356e-05	0.00254376	0.33128	-1.59388	down
MW0155095	Phe-Arg-Leu-Phe-Leu	Amino acids and derivatives	Amino acids and derivatives	C36H54N8O6	0.7353	-	6345.58	7759.36	7556.18	34359.3	29362	33410.4	1.32564	0.00202436	0.0150027	0.223008	-2.16484	down
MW0153085	Lys-Met-Val-Ser-Arg	Amino acids and derivatives	Amino acids and derivatives	C25H49N9O7S	0.7342	-	7357.19	4188.57	7282.06	29678.9	32162.2	32035.1	1.29928	7.1441e-05	0.00242123	0.20056	-2.31789	down
MW0146135	Asp-His-Val	Amino acids and derivatives	Amino acids and derivatives	C15H23N5O6	0.7341	-	7713.65	9755.57	9474.83	27278	26853.6	27352	1.32137	0.000702926	0.00817525	0.330669	-1.59654	down
MW0151497	Ile-Leu-Thr	Amino acids and derivatives	Amino acids and derivatives	C16H31N3O5	0.7338	-	853.99	310.88	1074.09	13240	10355.9	17981.5	1.28582	0.0265254	0.0758972	0.0538504	-4.2149	down
MW0157536	Thr-Ala-Phe-Lys	Amino acids and derivatives	Amino acids and derivatives	C22H35N5O6	0.7335	-	868.83	235.96	1538.64	16604.7	15619.1	18000.6	1.25908	0.000221047	0.00444355	0.0526324	-4.24791	down
MW0152369	Leu-Ile-Asp	Amino acids and derivatives	Amino acids and derivatives	C16H29N3O6	0.733	-	5097.62	4036.91	6358.1	138559	133801	129909	1.32871	0.000160779	0.00367862	0.0385131	-4.69851	down
MW0105784	Asn-Leu-Lys	Amino acids and derivatives	Amino acids and derivatives	C16H31N5O5	0.7325	-	229.13	597.52	302.57	21094.2	11563.4	20485.7	1.31262	0.0300059	0.0826773	0.0212486	-5.55649	down
MW0144661	Ala-Lys-Gly-Arg-Val	Amino acids and derivatives	Amino acids and derivatives	C22H43N9O6	0.7324	-	3303.9	5047.76	3898.84	10325	11682.7	12724.3	1.28993	0.00140043	0.0119958	0.352715	-1.50342	down
MW0150076	Glu-Lys-Leu	Amino acids and derivatives	Amino acids and derivatives	C17H32N4O6	0.7323	-	4715.2	1860.78	2152.52	30294.1	36522.8	39257	1.29867	0.00330597	0.0200397	0.082287	-3.60319	down
MW0151466	Ile-Ile-Asn	Amino acids and derivatives	Amino acids and derivatives	C16H30N4O5	0.732	-	5600.86	4749.44	5271.13	40568.4	40532.4	43736.4	1.33124	0.000485435	0.00672765	0.125134	-2.99845	down
MW0156946	Ser-Trp-Trp	Amino acids and derivatives	Amino acids and derivatives	C25H27N5O5	0.7318	-	455.42	729.98	728.13	3503.06	2954.1	3830.38	1.30582	0.00413957	0.0229887	0.186005	-2.42659	down
MW0151665	Ile-Asn	Amino acids and derivatives	Amino acids and derivatives	C10H19N3O4	0.7316	-	30458.6	18588.7	53813.3	98307.5	67550.9	97656.2	1.11763	0.0209324	0.064912	0.390341	-1.35719	down
MW0156902	Ser-Pro-Val	Amino acids and derivatives	Amino acids and derivatives	C13H23N3O5	0.731	-	27958.1	19062.7	9995.57	57177.7	65213.7	47451.8	1.17416	0.00673022	0.0307975	0.3357	-1.57475	down
MW0110073	Trp-Lys-Arg	Amino acids and derivatives	Amino acids and derivatives	C23H36N8O4	0.7308	-	3648.14	3201.43	4276.33	47231.8	45203.2	48006.2	1.33004	7.68215e-05	0.00251751	0.0792211	-3.65797	down
MW0144697	Ala-Phe-Ser	Amino acids and derivatives	Amino acids and derivatives	C15H21N3O5	0.7305	-	1640.54	2442.33	2493.77	9241.47	9212.76	9418.96	1.31042	0.000918085	0.00954808	0.235949	-2.08346	down
MW0105792	Asn-Ser-Lys	Amino acids and derivatives	Amino acids and derivatives	C13H25N5O6	0.7299	-	5674.3	3736.49	5315.06	20789.9	24270.5	29243.9	1.30699	0.0113567	0.043651	0.198183	-2.33509	down
MW0149716	Gln-Ile-Glu-Arg	Amino acids and derivatives	Amino acids and derivatives	C22H40N8O8	0.7296	-	1524.11	5060.19	3939.96	69222.8	70582.9	61752	1.29631	0.000562517	0.00737099	0.0522146	-4.2594	down
MW0107713	Leu-Asp-Lys	Amino acids and derivatives	Amino acids and derivatives	C16H30N4O6	0.7285	-	988.94	460.44	146.78	96032.6	71089.8	85251.7	1.30445	0.00732926	0.0327294	0.00632458	-7.30481	down
MW0145379	Arg-His-Tyr	Amino acids and derivatives	Amino acids and derivatives	C21H30N8O5	0.7284	-	337.2	944.03	1237.75	18797.2	21057.8	23051	1.2965	0.00262545	0.0174623	0.0400436	-4.64229	down
MW0152470	Leu-Pro-Ile	Amino acids and derivatives	Amino acids and derivatives	C17H31N3O4	0.7284	-	12490.3	12271.6	21277.1	159625	166924	160600	1.31802	4.73365e-06	0.00068245	0.0945071	-3.40343	down
MW0107730	Leu-Ile-Lys	Amino acids and derivatives	Amino acids and derivatives	C18H36N4O4	0.7275	-	2065.99	20.12	4035.02	43880.8	83275.6	46149	1.0771	0.0476587	0.112817	0.0353199	-4.82337	down
MW0146254	Asp-Ser-Gln-Lys	Amino acids and derivatives	Amino acids and derivatives	C18H32N6O9	0.7274	-	5925.62	5961.68	6388.45	92623.1	94681.6	59238.1	1.32361	0.0220247	0.0673696	0.0741281	-3.75384	down
MW0151646	Ile-Val-His	Amino acids and derivatives	Amino acids and derivatives	C17H29N5O4	0.7271	-	1693.55	1975.08	1511.32	25383.7	21182.6	22661.7	1.32961	0.00300945	0.0189732	0.0748245	-3.74034	down
MW0149949	Glu-Asp-Met	Amino acids and derivatives	Amino acids and derivatives	C14H23N3O8S1	0.7266	-	1203.31	913.33	924.9	9465.77	7736.09	8636.81	1.32645	0.00331675	0.0200856	0.117713	-3.08666	down
MW0109304	Pro-Asn	Amino acids and derivatives	Amino acids and derivatives	C9H15N3O4	0.7264	-	8497.2	9380.99	3463.65	136251	86174.6	75390.3	1.28684	0.0378621	0.0966051	0.0716612	-3.80266	down
MW0106247	Cys-Arg-Arg	Amino acids and derivatives	Amino acids and derivatives	C15H31N9O4S1	0.726	-	28212.8	27453	28083.2	157939	171989	163061	1.33249	0.000874226	0.00930733	0.16988	-2.55741	down
MW0144585	Ala-His-Ala	Amino acids and derivatives	Amino acids and derivatives	C12H19N5O4	0.7258	-	468.99	965.62	938.48	7408.57	7944.15	7437.68	1.30587	9.23424e-06	0.000853997	0.104127	-3.26359	down
MW0145401	Arg-Ile-Thr-Glu-Ala	Amino acids and derivatives	Amino acids and derivatives	C24H44N8O9	0.7257	-	2297.2	1835.87	3627.03	7308.28	7448.06	6003.54	1.23111	0.00387409	0.0220995	0.373803	-1.41965	down
MW0159195	Val-Thr-Val-Leu-Val	Amino acids and derivatives	Amino acids and derivatives	C25H47N5O7	0.725	-	88.3	91.27	1266.65	2483.47	1827.32	2043.76	1.0504	0.0349733	0.0917271	0.227588	-2.1355	down
MW0158171	Trp-Ile-Gln	Amino acids and derivatives	Amino acids and derivatives	C22H31N5O5	0.7244	-	2146.61	6129	6799.2	62402	76349.8	74137.6	1.28675	0.00199147	0.014852	0.0708105	-3.81989	down
MW0144749	Ala-Thr-Leu-Asp	Amino acids and derivatives	Amino acids and derivatives	C17H30N4O8	0.7239	-	47274.8	46348.6	51360.3	241034	222447	226497	1.33133	0.000460038	0.00660434	0.210128	-2.25066	down
MW0152570	Leu-Val-Thr-Leu-Ala	Amino acids and derivatives	Amino acids and derivatives	C24H45N5O7	0.7234	-	498.1	720.36	878.63	6634.87	7125.73	6455.69	1.31881	9.14211e-05	0.00279234	0.103733	-3.26906	down
MW0153603	Met-Lys-Asn-His-Leu	Amino acids and derivatives	Amino acids and derivatives	C27H47N9O7S	0.7233	-	1052.9	326.67	482.33	4214.35	3125.35	3859.33	1.24922	0.0021626	0.0155332	0.166255	-2.58853	down
MW0145724	Asn-Gln-His-Arg	Amino acids and derivatives	Amino acids and derivatives	C21H35N11O7	0.7221	-	15189.2	17043.7	14606.7	35771.9	35053.2	31535.3	1.3174	0.000908562	0.00949614	0.457595	-1.12786	down
MW0151107	His-Trp-Ala	Amino acids and derivatives	Amino acids and derivatives	C20H24N6O4	0.722	-	5081.61	2990.44	6344.54	8680.36	12789.8	11806.5	1.15284	0.018124	0.0591167	0.433234	-1.20678	down
MW0150402	Gly-Leu-Cys	Amino acids and derivatives	Amino acids and derivatives	C11H21N3O4S1	0.7216	-	5749.24	7951	6609.77	53854.5	56918.8	62700.8	1.3269	0.00157254	0.0128332	0.117078	-3.09446	down
MW0150108	Glu-Phe-Pro-Leu-Ser	Amino acids and derivatives	Amino acids and derivatives	C28H41N5O9	0.7214	-	1213.47	2968.88	3176.28	20248.7	15976.9	24889.5	1.27431	0.0157622	0.0537537	0.120406	-3.05402	down
MW0156757	Ser-Gly-Leu-His-Thr	Amino acids and derivatives	Amino acids and derivatives	C21H35N7O8	0.7203	-	9779.29	16291.3	11394.3	30878.2	29450.6	32384.3	1.26559	0.00469407	0.0246126	0.404095	-1.30723	down
MW0110087	Trp-Val-Asn	Amino acids and derivatives	Amino acids and derivatives	C20H27N5O5	0.7202	-	2194.34	4442.59	1960.38	18337.6	24660.8	27160.1	1.28969	0.0107455	0.0422833	0.122541	-3.02866	down
MW0144534	Ala-Gln-Asp-Thr-Gln	Amino acids and derivatives	Amino acids and derivatives	C21H35N7O11	0.72	-	599.25	1311.52	474.17	2790.37	2220.74	2020.68	1.16813	0.0116343	0.0442583	0.339165	-1.55994	down
MW0144805	Ala-Val-Phe	Amino acids and derivatives	Amino acids and derivatives	C17H25N3O4	0.7193	-	5986.24	5615.74	3639.08	33564.3	41850.4	40311.3	1.31494	0.00339118	0.0202432	0.1317	-2.92468	down
MW0155399	Phe-Val-Arg-Arg	Amino acids and derivatives	Amino acids and derivatives	C26H44N10O5	0.7156	-	3501.55	3218.51	4946.68	39619.7	35339.9	35676.2	1.32347	0.000487831	0.00674601	0.105452	-3.24535	down
MW0157773	Thr-Phe-Val	Amino acids and derivatives	Amino acids and derivatives	C18H27N3O5	0.7156	-	43895.9	47537.2	88381.6	261555	259648	243566	1.27795	0.00198758	0.014852	0.235123	-2.08851	down
MW0155311	Phe-Pro-Asp	Amino acids and derivatives	Amino acids and derivatives	C18H23N3O6	0.7156	-	124.54	1222.56	32.14	3956.08	3265.9	3431.36	1.09211	0.00521201	0.0262142	0.129466	-2.94936	down
MW0152201	Leu-Ala-Ile	Amino acids and derivatives	Amino acids and derivatives	C15H29N3O4	0.7155	-	952	1214.71	989.62	14162.1	15980.3	17279.9	1.3298	0.0035088	0.0206331	0.0665579	-3.90925	down
MW0152937	Lys-Gln-His	Amino acids and derivatives	Amino acids and derivatives	C17H29N7O5	0.7151	-	149.68	399.44	361.94	8173.86	9903.57	9047.39	1.31145	0.00269227	0.0177792	0.0335877	-4.89592	down
MW0155812	Pro-Asp-Ile	Amino acids and derivatives	Amino acids and derivatives	C15H25N3O6	0.7137	-	21700.3	28251.4	35937.2	114360	144187	126369	1.3042	0.00234231	0.016249	0.223137	-2.164	down
MW0146101	Asp-Glu-Ile-Asp	Amino acids and derivatives	Amino acids and derivatives	C19H30N4O11	0.7136	-	1849.97	1630.62	1366.28	22480.9	27437.8	25180.5	1.32919	0.0034644	0.0204676	0.0645396	-3.95367	down
MW0144625	Ala-Ile-Tyr	Amino acids and derivatives	Amino acids and derivatives	C18H27N3O5	0.7123	-	425.67	651.16	801.06	9377.91	10085.2	8408.31	1.31985	0.00212348	0.0153443	0.0673768	-3.8916	down
MW0105669	Arg-Phe-Arg	Amino acids and derivatives	Amino acids and derivatives	C21H35N9O4	0.7112	-	23816.3	23635	23490.3	52689.4	62392	48595.4	1.31259	0.0170259	0.0566211	0.433424	-1.20615	down
MW0153137	Lys-Ser-Thr-Arg-Gly	Amino acids and derivatives	Amino acids and derivatives	C21H41N9O8	0.7093	-	13825.9	14925.2	13840.8	35377.8	36602.2	46720.1	1.31215	0.0186417	0.0603673	0.35882	-1.47867	down
MW0150220	Glu-Val-Thr-Lys	Amino acids and derivatives	Amino acids and derivatives	C20H37N5O8	0.7086	-	572.36	313.64	256.84	24861.3	25595.5	25094.2	1.32459	4.55074e-06	0.000681745	0.0151267	-6.04676	down
MW0146024	Asp-Arg-His-Lys	Amino acids and derivatives	Amino acids and derivatives	C22H38N10O7	0.708	-	12048.5	12426.2	13299.5	22712.2	26584	26705.8	1.31328	0.00686948	0.0311589	0.497016	-1.00864	down
MW0151493	Ile-Leu-Leu-Gly-Ala	Amino acids and derivatives	Amino acids and derivatives	C23H43N5O6	0.7066	-	3482	5454.91	1859.9	18805.4	19366.4	18057.9	1.25476	0.0019658	0.0147557	0.192013	-2.38073	down
MW0150100	Glu-Phe-Glu	Amino acids and derivatives	Amino acids and derivatives	C19H25N3O8	0.7057	-	11231.6	5267.07	8746.4	28288.8	26122.2	25268.6	1.24737	0.00260124	0.0173932	0.316832	-1.65821	down
MW0145436	Arg-Lys-Gly-Ile-Asn	Amino acids and derivatives	Amino acids and derivatives	C24H46N10O7	0.7043	-	1528	911.93	1494.04	3995.9	4330.51	2880.04	1.23942	0.0178754	0.0585486	0.351045	-1.51027	down
MW0150070	Glu-Lys-Gln	Amino acids and derivatives	Amino acids and derivatives	C16H29N5O7	0.7026	-	241.21	1676.59	127.37	17716.3	19572.7	17405.3	1.2383	5.90545e-05	0.00228272	0.0373927	-4.7411	down
MW0156037	Pro-Tyr-Thr	Amino acids and derivatives	Amino acids and derivatives	C18H25N3O6	0.7018	-	261.33	856.74	425.08	10553.1	7807.75	11948.9	1.29678	0.0142204	0.0505793	0.0509128	-4.29583	down
MW0144799	Ala-Val-His-Val-Lys	Amino acids and derivatives	Amino acids and derivatives	C25H44N8O6	0.7018	-	2410.93	1304.48	3614.21	32357.6	24322.4	31261.5	1.29564	0.00582358	0.0283512	0.0833465	-3.58473	down
MW0106252	Cys-Gln-Lys	Amino acids and derivatives	Amino acids and derivatives	C14H27N5O5S1	0.7017	-	4654.72	5947.91	4112.45	12337	10109.8	9211.11	1.25453	0.0112021	0.0432946	0.464815	-1.10527	down
MW0156692	Ser-Cys-Gln	Amino acids and derivatives	Amino acids and derivatives	C11H20N4O6S1	0.7011	-	2086.96	2595.22	1362.24	4615.33	4524.26	6939.04	1.20477	0.0350933	0.0919262	0.375929	-1.41147	down
MW0145759	Asn-Gly-Ser-Pro-Ser	Amino acids and derivatives	Amino acids and derivatives	C17H28N6O9	0.988	-	792.09	1778.55	1196.4	8678.78	6912.3	9493.26	1.2903	0.00574056	0.0280432	0.150175	-2.73528	down
MW0146240	Asp-Pro-Ile	Amino acids and derivatives	Amino acids and derivatives	C15H25N3O6	0.9795	-	18529.1	41107	22722.8	233051	268159	273121	1.30397	0.000432044	0.00645706	0.106361	-3.23295	down
MEDP1025	2-[(2-Amino-3-phenylpropanoyl)amino]-3-methylbutanoic acid	Amino acids and derivatives	Amino acids and derivatives	C14H20N2O3	0.9492	-	23402	22634.3	30186.2	203519	170886	219861	1.3244	0.00577968	0.0281905	0.128263	-2.96282	down
MW0145535	Arg-Tyr-Ala-Arg	Amino acids and derivatives	Amino acids and derivatives	C24H40N10O6	0.9484	-	5289.12	4616.29	5495.54	39253.2	33541.3	31910.2	1.32822	0.00503896	0.0256722	0.147089	-2.76523	down
MEDP1678	Thr-Val-Leu	Amino acids and derivatives	Amino acids and derivatives	C15H29N3O5	0.9394	-	9811.9	11555.5	11448.8	814594	816797	678275	1.3321	0.0036195	0.0211261	0.0142082	-6.13713	down
MEDP1673	Ile-ile-thr	Amino acids and derivatives	Amino acids and derivatives	C16H31N3O5	0.9337	-	5239.27	4911.63	10638.6	232650	160079	182094	1.31617	0.0127702	0.0471261	0.0361667	-4.78919	down
MEDP1668	Leu-Ala-Val	Amino acids and derivatives	Amino acids and derivatives	C14H27N3O4	0.9241	-	575.95	988.27	1165.22	134371	141470	132483	1.32831	0.000389728	0.00608478	0.0066845	-7.22497	down
MW0108600	6-(diaminomethylideneamino)-2-[[(4E,6E,12E,14E)-3-hydroxy-2-(hydroxymethyl)-8,10,16-trimethyloctadeca-4,6,12,14-tetraenoyl]amino]hexanoic acid	Amino acids and derivatives	Amino acids and derivatives	C29H50N4O5	0.9194	-	7505.88	4709.55	7790.53	17194.8	15272.5	14738.4	1.24502	0.00238899	0.0164639	0.423805	-1.23853	down
MW0105753	Arginyltryptophyllysine	Amino acids and derivatives	Amino acids and derivatives	C23H36N8O4	0.9094	-	14356.3	21071.2	16111.3	59589.8	49645.2	58945.6	1.30331	0.00119207	0.0109497	0.30645	-1.70628	down
MEDL00371	Thr-Val-Ile	Amino acids and derivatives	Amino acids and derivatives	C15H29N3O5	0.9078	-	376.98	462.98	616.71	9343.87	8611.82	10285.3	1.3262	0.00247887	0.0168435	0.05158	-4.27704	down
MEDP1664	Glu-Leu-Arg	Amino acids and derivatives	Amino acids and derivatives	C17H32N6O6	0.8732	-	43.64	2044.95	2394.29	29664.3	14742.8	30173.1	1.07987	0.0413663	0.102917	0.0601082	-4.05629	down
MW0151063	His-Pro-Ile	Amino acids and derivatives	Amino acids and derivatives	C17H27N5O4	0.8308	-	1580.88	2723.42	1738.07	89553.9	89798.5	46651.8	1.31788	0.0361237	0.0937667	0.0267357	-5.22509	down
MEDL00342	Ala-Val-Ala	Amino acids and derivatives	Amino acids and derivatives	C11H21N3O4	0.824	-	2327.76	3533.03	3054.82	134232	130120	122823	1.33017	0.000620239	0.00764469	0.0230273	-5.44051	down
MW0106024	(2S)-2-[[(2R,3R)-3-azaniumyl-2-hydroxy-4-phenylbutanoyl]amino]-4-methylpentanoate	Amino acids and derivatives	Amino acids and derivatives	C16H24N2O4	0.8202	-	304.89	50.35	271.25	76850.3	46954.2	75873.4	1.3068	0.0211483	0.0653562	0.0031375	-8.31617	down
MW0152295	Leu-Gln-Lys-Ser-Leu	Amino acids and derivatives	Amino acids and derivatives	C26H49N7O8	0.8195	-	2560.07	3239.1	501.88	7667.41	8804.16	6958.72	1.06694	0.00685771	0.0311318	0.268928	-1.89471	down
MW0108797	N-hexacosanoylglycine	Amino acids and derivatives	Amino acids and derivatives	C28H55NO3	0.8148	-	5222.7	7052.05	5815.54	11155.2	13924.7	12476.6	1.27826	0.00402672	0.022541	0.481682	-1.05385	down
MEDP1666	Leu-Val-Ser	Amino acids and derivatives	Amino acids and derivatives	C14H27N3O5	0.8107	-	1043.84	3668.27	4122.32	184718	200003	98517.7	1.29634	0.0375591	0.0960657	0.0182817	-5.77345	down
MEDL01733	Isoleucylaspartic acid	Amino acids and derivatives	Amino acids and derivatives	C10H18N2O5	0.7709	-	9566.38	5757.17	15965.6	122190	114349	120498	1.29786	1.3794e-05	0.000954712	0.0876355	-3.51234	down
MW0144638	Ala-Leu-Leu-Ala-Ser	Amino acids and derivatives	Amino acids and derivatives	C21H39N5O7	0.7473	-	54.94	126.92	244.26	3163.55	3704.59	4513.24	1.29093	0.0102035	0.0408138	0.0374401	-4.73927	down
MW0109436	Prolylthreonine	Amino acids and derivatives	Amino acids and derivatives	C9H16N2O4	0.7424	-	8401.44	9258.74	9014.52	41335.2	47472.4	49928.4	1.32912	0.00432965	0.0234827	0.19227	-2.3788	down
MW0161131	Indole-3-acetyl-glutamic acid	Amino acids and derivatives	Amino acids and derivatives	C15H14N2O5-2	0.7333	-	1009.44	1005.77	322.81	14028.2	11869.9	12459.9	1.2895	0.0011151	0.0105943	0.0609525	-4.03617	down
MEDP1671	Glu-Glu-Ile	Amino acids and derivatives	Amino acids and derivatives	C16H27N3O8	0.7233	-	3090.17	689.76	2016.95	100255	110744	99606.1	1.30313	0.000883413	0.00936704	0.0186632	-5.74366	down
MW0145274	Arg-Asn-His	Amino acids and derivatives	Amino acids and derivatives	C16H27N9O5	0.7206	-	9534.94	4672.82	2217.1	21610.4	23515.1	17755.7	1.15797	0.00564051	0.0276972	0.261205	-1.93675	down
MW0152599	Leu-Enkephalin,amide	Amino acids and derivatives	Amino acids and derivatives	C28H38N6O6	0.7187	-	552.28	61.21	497.44	2060.11	1605.59	2057.37	1.08128	0.00209032	0.0152226	0.194114	-2.36502	down
MW0105338	6-(2-amino-2-carboxyethyl)-4-hydroxybenzothiazole	Amino acids and derivatives	Amino acids and derivatives	C10H10N2O3S	0.7031	-	1152.27	2900.4	1012.19	15627.4	12718.7	14051.3	1.2766	0.000465747	0.00660434	0.119462	-3.06538	down
MW0158278	Trp-Tyr-Thr	Amino acids and derivatives	Amino acids and derivatives	C24H28N4O6	0.6983	-	271.89	636.56	565.14	10566.9	16874.8	12541.5	1.31228	0.0201084	0.0635288	0.0368553	-4.76198	down
MW0149687	Gln-Glu-Ser-Gln-Asp	Amino acids and derivatives	Amino acids and derivatives	C22H35N7O13	0.6983	-	7876.26	2991.28	6628.02	10071.5	16445.1	15608.7	1.08237	0.0337109	0.0897246	0.415322	-1.2677	down
MW0156841	Ser-Lys-Gly	Amino acids and derivatives	Amino acids and derivatives	C11H22N4O5	0.698	-	1487.08	1892.65	856.66	2925.75	3219.34	3285.71	1.16425	0.0191179	0.061435	0.449208	-1.15454	down
MW0107442	Ile-His-Arg	Amino acids and derivatives	Amino acids and derivatives	C18H32N8O4	0.698	-	2355.45	1221.72	2423.22	17189.9	17500.4	17210.6	1.30635	0.000318043	0.00547626	0.115612	-3.11263	down
MW0158526	Tyr-Leu-Pro-Ala-Val	Amino acids and derivatives	Amino acids and derivatives	C28H43N5O7	0.6974	-	1426.93	443.33	2901.61	28315.9	29432.2	30819.2	1.26027	1.04739e-05	0.000867127	0.0538784	-4.21415	down
MW0158361	Tyr-Ala-Phe-Arg	Amino acids and derivatives	Amino acids and derivatives	C27H37N7O6	0.6966	-	770.37	792.73	685.95	8807.59	7623.53	8525.09	1.33129	0.00206531	0.0151278	0.0901199	-3.47201	down
MW0155906	Pro-Leu-Ala	Amino acids and derivatives	Amino acids and derivatives	C14H25N3O4	0.6963	-	693.79	738.62	510.32	16182.4	28041.9	18016.9	1.32393	0.0319796	0.0866188	0.031213	-5.00171	down
MW0146264	Asp-Ser-Val-Ile-Ser	Amino acids and derivatives	Amino acids and derivatives	C21H37N5O10	0.6951	-	488.84	410.79	233.87	7366.03	7579.78	7724.94	1.319	1.77755e-06	0.000460631	0.0499983	-4.32198	down
MW0151454	Ile-His-Ile	Amino acids and derivatives	Amino acids and derivatives	C18H31N5O4	0.6947	-	1998.86	1489.75	1481.43	9630.54	5972.72	10344.5	1.29527	0.033753	0.089777	0.19154	-2.38428	down
MW0144606	Ala-His-Val-Asp	Amino acids and derivatives	Amino acids and derivatives	C18H28N6O7	0.6937	-	1304.22	1012.08	1624.19	9313.93	12798.1	12111.1	1.31732	0.0094571	0.0387195	0.115141	-3.11853	down
MW0158956	Val-Cys-Leu	Amino acids and derivatives	Amino acids and derivatives	C14H27N3O4S1	0.6926	-	523.35	888.28	332.28	30110.7	21444.9	26119.4	1.31725	0.00941712	0.0386262	0.0224514	-5.47705	down
MW0152415	Leu-Lys-Glu	Amino acids and derivatives	Amino acids and derivatives	C17H32N4O6	0.6925	-	20.77	266.75	464.73	5196.13	5076.74	6300.71	1.18279	0.00271296	0.0178556	0.0453885	-4.46153	down
MW0152997	Lys-His-Tyr	Amino acids and derivatives	Amino acids and derivatives	C21H30N6O5	0.6921	-	19843.6	25852.8	24215.9	88479.9	105041	93339.3	1.3214	0.00191598	0.0145463	0.243715	-2.03673	down
MW0151463	Ile-His-Val-Leu-Glu	Amino acids and derivatives	Amino acids and derivatives	C28H47N7O8	0.6919	-	57.81	130.85	123.38	5026.09	4293.43	4885.19	1.32055	0.00213843	0.0153771	0.0219674	-5.50849	down
MW0151499	Ile-Leu-Tyr	Amino acids and derivatives	Amino acids and derivatives	C21H33N3O5	0.6918	-	914.87	472.13	1739.21	26649.5	32909.9	30177.6	1.30228	0.00288135	0.0184806	0.0348375	-4.84322	down
MW0158671	Tyr-Val-Lys-Lys	Amino acids and derivatives	Amino acids and derivatives	C26H44N6O6	0.6917	-	784.27	1655.28	1273.48	13093.2	13516.6	14382.8	1.31192	3.51704e-05	0.0016392	0.0905779	-3.4647	down
MW0107077	Gly-Leu-Met	Amino acids and derivatives	Amino acids and derivatives	C13H25N3O4S1	0.6853	-	4920.47	3765.04	3801.24	16983.6	19196.6	15897.8	1.31936	0.00209755	0.0152427	0.23977	-2.06028	down
MW0158352	Tyr-Ala-Glu	Amino acids and derivatives	Amino acids and derivatives	C17H23N3O7	0.6843	-	1878.95	1052.43	2625.41	25721	23049.6	31518	1.30537	0.00826306	0.0354646	0.0692102	-3.85287	down
MW0159139	Val-Pro-Glu-Lys-Lys	Amino acids and derivatives	Amino acids and derivatives	C27H49N7O8	0.6836	-	726.22	322.23	439.36	4298.8	4816.02	6815.41	1.29972	0.0222853	0.0676712	0.0933954	-3.4205	down
MW0157630	Thr-Glu-Gly-Leu-Arg	Amino acids and derivatives	Amino acids and derivatives	C23H42N8O9	0.6834	-	14443.7	15344.1	13640.6	36885	36864.9	31947.4	1.32163	0.00356053	0.0208593	0.410875	-1.28323	down
MW0107751	Leu-Pro-Lys	Amino acids and derivatives	Amino acids and derivatives	C17H32N4O4	0.6827	-	1372.49	2352.03	1663.05	48787.7	35044.2	46543.5	1.32392	0.0100149	0.0402917	0.0413235	-4.59689	down
MW0108007	Lys-Ile-Lys	Amino acids and derivatives	Amino acids and derivatives	C18H37N5O4	0.6824	-	2970.77	6449.16	6634.58	31007.7	29192.9	29981.9	1.27854	0.0005367	0.00715586	0.178023	-2.48987	down
MW0106917	Glu-Phe	Amino acids and derivatives	Amino acids and derivatives	C14H18N2O5	0.6823	-	1381.49	875.6	1239.85	89808.9	88899.7	86849.2	1.33038	6.50032e-05	0.00232553	0.0131683	-6.24679	down
MW0151475	Ile-Ile-Met	Amino acids and derivatives	Amino acids and derivatives	C17H33N3O4S1	0.6815	-	6753.75	2207.75	3300.45	19974.7	19396.7	10556.2	1.17987	0.0376074	0.0961501	0.245594	-2.02565	down
MW0149984	Glu-Gln-Trp	Amino acids and derivatives	Amino acids and derivatives	C21H27N5O7	0.6811	-	1227.98	31.27	1200.54	7087.01	9905.69	9183.88	1.05648	0.00427988	0.0233556	0.0939691	-3.41167	down
MW0155416	Phe-Val-Trp	Amino acids and derivatives	Amino acids and derivatives	C25H30N4O4	0.6796	-	1456.45	6117.72	8641.81	54916.8	40765.2	25493.8	1.17546	0.0471517	0.111996	0.133822	-2.90161	down
MW0153665	Met-Ser-Phe-Thr-Phe	Amino acids and derivatives	Amino acids and derivatives	C30H41N5O8S	0.6773	-	6503.68	7318.4	4569.12	11368.5	17723.6	20266.1	1.21113	0.0495238	0.11614	0.372607	-1.42427	down
MW0150992	His-Leu-Ile	Amino acids and derivatives	Amino acids and derivatives	C18H31N5O4	0.6769	-	7693.7	15746.8	12838.6	28933.4	40548.7	32332.1	1.21953	0.00892189	0.0372891	0.356327	-1.48873	down
MW0155178	Phe-Glu-His-Asp	Amino acids and derivatives	Amino acids and derivatives	C24H30N6O9	0.6763	-	4943.06	4406.71	7000.18	18943.1	14685.7	19454.4	1.28421	0.00546211	0.0271133	0.308006	-1.69897	down
MW0155893	Pro-Ile-Glu	Amino acids and derivatives	Amino acids and derivatives	C16H27N3O6	0.6762	-	38681.2	27364.7	41170.3	155730	169671	131116	1.30645	0.00443378	0.0237627	0.234857	-2.09014	down
MW0107096	Gly-Tyr-Arg	Amino acids and derivatives	Amino acids and derivatives	C17H26N6O5	0.6755	-	988.35	3858.45	3649.35	9490.88	6289.73	10099.3	1.06796	0.0201127	0.0635288	0.328292	-1.60695	down
MW0110195	Tyr-Gln-Lys	Amino acids and derivatives	Amino acids and derivatives	C20H31N5O6	0.6753	-	25195	11949.2	10186.9	39520.7	36620.7	38258.6	1.1529	0.0385056	0.0974959	0.413733	-1.27323	down
MW0157717	Thr-Leu-Val-Thr-Tyr	Amino acids and derivatives	Amino acids and derivatives	C28H45N5O9	0.6753	-	662.82	211.63	1143.61	3525.75	4609.68	5739.86	1.19841	0.0143525	0.0507623	0.145443	-2.78148	down
MW0152995	Lys-His-Phe-Arg	Amino acids and derivatives	Amino acids and derivatives	C27H42N10O5	0.673	-	15128.2	15029.3	15470.4	44027.9	41277.7	59441	1.30777	0.0279826	0.0785854	0.315226	-1.66554	down
MW0156823	Ser-Leu-Lys-Glu	Amino acids and derivatives	Amino acids and derivatives	C20H37N5O8	0.6715	-	18877.5	19426.2	18956.4	81185.8	84942.9	63255.8	1.32138	0.0132856	0.0484598	0.249625	-2.00217	down
MW0146168	Asp-Leu-Glu	Amino acids and derivatives	Amino acids and derivatives	C15H25N3O8	0.6713	-	2270.73	4507.97	1427.8	22229.1	23418.9	20858.1	1.27528	0.000107841	0.00303801	0.123395	-3.01865	down
MW0150949	His-Gly-Val	Amino acids and derivatives	Amino acids and derivatives	C13H21N5O4	0.671	-	8886.21	11193.6	8748.72	26493.1	21534.9	24166.8	1.30288	0.00261905	0.0174566	0.399316	-1.3244	down
MW0152389	Leu-Ile-Val-Asp-Arg	Amino acids and derivatives	Amino acids and derivatives	C27H50N8O8	0.6696	-	646.04	998.25	1276.67	6181.03	6702.69	7550.92	1.3047	0.00129215	0.0115486	0.142942	-2.8065	down
MW0151659	Ile-Val-Tyr	Amino acids and derivatives	Amino acids and derivatives	C20H31N3O5	0.6687	-	10380.7	9538.24	10145.8	20722.4	21847.4	18876.3	1.32037	0.0040852	0.0227268	0.489286	-1.03125	down
MW0158571	Tyr-Phe-Ile	Amino acids and derivatives	Amino acids and derivatives	C24H31N3O5	0.6682	-	587.44	376.28	1656.24	6668.41	4358.16	6803.53	1.21963	0.0112358	0.0433717	0.14694	-2.7667	down
MW0145570	Arg-Val-Phe-Asp	Amino acids and derivatives	Amino acids and derivatives	C24H37N7O7	0.6682	-	16489.8	18504.8	17193.7	37456	39474.4	34864.6	1.32207	0.00131355	0.011657	0.466821	-1.09906	down
MW0151035	His-Phe-Ala	Amino acids and derivatives	Amino acids and derivatives	C18H23N5O4	0.6678	-	1171.54	3583.73	4859.76	14068.8	13171.6	11043.1	1.15765	0.00275501	0.0180005	0.251153	-1.99336	down
MW0149808	Gln-Ser-Tyr-Phe-Val	Amino acids and derivatives	Amino acids and derivatives	C31H42N6O9	0.6672	-	1900.23	550.77	1221.47	6075.42	9164.04	7838.08	1.24085	0.00929709	0.0382836	0.159136	-2.65167	down
MW0158540	Tyr-Lys-Gly	Amino acids and derivatives	Amino acids and derivatives	C17H26N4O5	0.6668	-	4337.48	4471.99	4209.5	8388.28	8642.54	10342	1.31123	0.0149309	0.0520183	0.475617	-1.07213	down
MW0109108	Phe-Gly-Arg	Amino acids and derivatives	Amino acids and derivatives	C17H26N6O4	0.6644	-	777.07	1306	2509.83	10149.3	9237.85	8289.49	1.25382	0.000494541	0.00680887	0.165949	-2.59119	down
MW0146192	Asp-Lys-Phe	Amino acids and derivatives	Amino acids and derivatives	C19H28N4O6	0.6604	-	521.71	1562.69	1684.74	19252.6	20702.5	18455	1.28833	0.000112037	0.00306495	0.0645289	-3.95391	down
MW0153019	Lys-Ile-Trp	Amino acids and derivatives	Amino acids and derivatives	C23H35N5O4	0.6593	-	16762.9	16666.5	17574.3	47878.1	49066	48060.7	1.33223	6.05282e-07	0.00035774	0.351738	-1.50743	down
MW0150364	Gly-Glu-Val-Leu-Ala	Amino acids and derivatives	Amino acids and derivatives	C21H37N5O8	0.6579	-	883.72	1203.27	2253.45	4262.03	8803.17	8296.56	1.21817	0.0492973	0.115738	0.203187	-2.29912	down
MW0157843	Thr-Tyr-Ile-Arg	Amino acids and derivatives	Amino acids and derivatives	C25H41N7O7	0.6559	-	1389.32	1347.16	785.48	8957.86	7471.25	5610.95	1.29369	0.0203255	0.0637845	0.159798	-2.64568	down
MW0155369	Phe-Trp-Ile	Amino acids and derivatives	Amino acids and derivatives	C26H32N4O4	0.6548	-	26210.6	21255.8	28814.8	227814	211801	230966	1.32814	0.000231167	0.00454531	0.113754	-3.13601	down
MW0105649	Arg-Arg-Lys	Amino acids and derivatives	Amino acids and derivatives	C18H38N10O4	0.6546	-	563.33	331.24	1390.66	31482.6	36636.1	40334.5	1.30436	0.00468694	0.0245957	0.0210711	-5.56859	down
MW0145953	Asn-Val-Ile-Glu	Amino acids and derivatives	Amino acids and derivatives	C20H35N5O8	0.6517	-	2682.49	5717.77	7636.89	71173	52227.3	64214.3	1.29143	0.00634455	0.0299001	0.0854792	-3.54828	down
MW0152292	Leu-Gln-Ile	Amino acids and derivatives	Amino acids and derivatives	C17H32N4O5	0.6509	-	1102.14	666.4	331.43	33035.3	26844.1	31501.7	1.31147	0.00349529	0.0205728	0.0229803	-5.44346	down
MW0110353	Val-Leu-Arg	Amino acids and derivatives	Amino acids and derivatives	C17H34N6O4	0.6503	-	124.42	142.96	27.3	930.26	803.98	737.35	1.21303	0.000960602	0.00976055	0.119227	-3.06822	down
MW0158200	Trp-Lys-Leu	Amino acids and derivatives	Amino acids and derivatives	C23H35N5O4	0.6485	-	5048.89	1978.63	4356.72	68603.5	70085.6	64266.2	1.30777	5.74937e-05	0.00224854	0.0560924	-4.15605	down
MW0153176	Lys-Tyr-Gln-Glu-Ala	Amino acids and derivatives	Amino acids and derivatives	C28H43N7O10	0.6432	-	249.53	427	502.5	4736.31	4044.16	5020.03	1.31262	0.00298243	0.0188977	0.0854339	-3.54905	down
MW0146295	Asp-Tyr-Asn-Ile-Gln	Amino acids and derivatives	Amino acids and derivatives	C28H41N7O11	0.643	-	1457.78	600.86	513.53	18472.3	16023.7	14766.3	1.3029	0.00289686	0.0185046	0.0522138	-4.25942	down
MW0152444	Leu-Phe-Ala-Glu	Amino acids and derivatives	Amino acids and derivatives	C23H34N4O7	0.6429	-	15368	12351.5	16394.6	38303.3	33672.3	31930.6	1.2976	0.0018492	0.0142191	0.424557	-1.23597	down
MW0156846	Ser-Lys-Phe-Glu	Amino acids and derivatives	Amino acids and derivatives	C23H35N5O8	0.6414	-	36560.8	42269.3	39529.4	88743.2	108199	89630.8	1.31327	0.00900207	0.0373621	0.413016	-1.27573	down
MW0109900	Thr-Trp-Arg	Amino acids and derivatives	Amino acids and derivatives	C21H31N7O5	0.6406	-	503.56	163.73	144.29	84497.4	76996.8	77098.1	1.32089	0.000958438	0.00976055	0.00340153	-8.1996	down
MW0151585	Ile-Ser-Trp	Amino acids and derivatives	Amino acids and derivatives	C20H28N4O5	0.639	-	5723.58	15422.6	6505.37	38485.6	21678.4	31363.8	1.16528	0.0280304	0.0786343	0.302111	-1.72685	down
MW0150446	Gly-Phe-Asp	Amino acids and derivatives	Amino acids and derivatives	C15H19N3O6	0.6381	-	8579.05	10196.9	11863.8	22398.2	22804.1	22315.8	1.29767	0.0049929	0.0255422	0.453801	-1.13987	down
MW0153872	Met-Phe	Amino acids and derivatives	Amino acids and derivatives	C14H20N2O3S	0.6376	-	1689.78	7923.13	7626.11	66068.1	46689.1	46432.9	1.22364	0.0123456	0.0461274	0.108292	-3.207	down
MW0145916	Asn-Trp-Glu	Amino acids and derivatives	Amino acids and derivatives	C20H25N5O7	0.6374	-	35687.2	35445.6	35855.7	83377.5	79873.7	85429.4	1.33156	0.00111635	0.0105943	0.430225	-1.21684	down
MW0110356	Val-Lys-Arg	Amino acids and derivatives	Amino acids and derivatives	C17H35N7O4	0.6349	-	1514.59	494.18	629.66	33843.2	64753.2	66986.7	1.30897	0.0365501	0.0944062	0.0159342	-5.97173	down
MW0151358	Ile-Asn-Val-Asp-Tyr	Amino acids and derivatives	Amino acids and derivatives	C28H42N6O10	0.6343	-	2556.24	2417.56	3083.48	14443	14288	11827.7	1.32337	0.00420098	0.023126	0.198657	-2.33165	down
MW0144666	Ala-Lys-Leu-Asp	Amino acids and derivatives	Amino acids and derivatives	C19H35N5O7	0.6307	-	3060.2	7943.29	4896.01	165577	151657	126810	1.31455	0.00564333	0.0276972	0.0358061	-4.80365	down
MW0156727	Ser-Glu-Gln	Amino acids and derivatives	Amino acids and derivatives	C13H22N4O8	0.6273	-	2288.61	1982.94	2268.02	5621.03	4980.84	6554.03	1.30921	0.0131651	0.0481597	0.381185	-1.39144	down
MW0105564	Alanylthreonyllysine	Amino acids and derivatives	Amino acids and derivatives	C13H26N4O5	0.6241	-	2898.45	7290.18	5203.13	8270.64	14000.5	11238	1.06554	0.0478765	0.11329	0.45933	-1.1224	down
MW0158195	Trp-Leu-Val-Ala-Asn	Amino acids and derivatives	Amino acids and derivatives	C29H43N7O7	0.6235	-	3038.57	5933.91	7755.34	17109.8	17974.1	17942.2	1.21303	0.0102139	0.0408295	0.315464	-1.66445	down
MW0149761	Gln-Lys-Phe-Arg	Amino acids and derivatives	Amino acids and derivatives	C26H43N9O6	0.6234	-	302.33	144.11	207.08	1830.73	1141.55	1950.37	1.28771	0.0267367	0.0763546	0.132758	-2.91313	down
MW0158249	Trp-Thr-Ala	Amino acids and derivatives	Amino acids and derivatives	C18H24N4O5	0.6233	-	2723.43	2821.97	4710.09	21671.7	16571.1	20085.3	1.30187	0.00343478	0.0203813	0.175824	-2.50779	down
MW0107998	Lys-Gln-Lys	Amino acids and derivatives	Amino acids and derivatives	C17H34N6O5	0.6221	-	1151.37	139.13	706.73	9283.93	12151.7	13254.3	1.23354	0.00847256	0.0361383	0.0575738	-4.11844	down
MW0152561	Leu-Val-His	Amino acids and derivatives	Amino acids and derivatives	C17H29N5O4	0.62	-	291.11	4592.24	4312.01	28516.1	34311.3	31342	1.12435	0.000244409	0.00466006	0.097647	-3.35628	down
MW0159218	Val-Tyr-His-Lys	Amino acids and derivatives	Amino acids and derivatives	C26H39N7O6	0.6162	-	20584.4	19033.9	20464.5	209795	211005	226332	1.33248	0.000672423	0.0080272	0.0928448	-3.42903	down
MW0157693	Thr-Ile-Thr	Amino acids and derivatives	Amino acids and derivatives	C14H27N3O6	0.616	-	2295.66	2179.57	1904.32	9144.04	12084.6	8781.99	1.31856	0.016237	0.0547499	0.212576	-2.23395	down
MW0159124	Val-Phe-Lys-Asp	Amino acids and derivatives	Amino acids and derivatives	C24H37N5O7	0.6153	-	28055.2	21854.6	29606.7	66296.3	74356	92185.9	1.29304	0.015092	0.0523478	0.34151	-1.55	down
MW0144645	Ala-Leu-Thr-Asp	Amino acids and derivatives	Amino acids and derivatives	C17H30N4O8	0.6148	-	2194.71	711.48	2221.67	17507.3	19107.1	13733.6	1.26749	0.00669513	0.0306815	0.101848	-3.29551	down
MW0105556	Alanylprolylarginine	Amino acids and derivatives	Amino acids and derivatives	C14H26N6O4	0.6134	-	9088.73	9910.02	8204.15	45277.8	49593	44299.4	1.32894	0.000867547	0.00928334	0.195465	-2.35502	down
MW0153153	Lys-Thr-Ile-Thr-Leu	Amino acids and derivatives	Amino acids and derivatives	C26H50N6O8	0.6109	-	7076.63	3429.79	4271.63	11960.1	11541.6	12271.5	1.21008	0.0207828	0.0647032	0.413104	-1.27542	down
MW0159179	Val-Thr-Ile	Amino acids and derivatives	Amino acids and derivatives	C15H29N3O5	0.608	-	189.89	41.26	93.05	12788.6	12506.2	11662	1.31204	0.000643001	0.00778959	0.00877241	-6.83281	down
MW0110194	Tyr-Gln-Arg	Amino acids and derivatives	Amino acids and derivatives	C20H31N7O6	0.605	-	89.15	29.13	950.71	3564.75	3673.05	4774.74	1.13768	0.00218873	0.0155886	0.0889895	-3.49022	down
MW0149953	Glu-Asp-Thr-Glu	Amino acids and derivatives	Amino acids and derivatives	C18H28N4O12	0.605	-	399.79	292.1	633.93	5045.77	7990.99	6676.54	1.30923	0.0176558	0.0580409	0.0672551	-3.89421	down
MW0152973	Lys-Gly-Ala-Glu-Lys	Amino acids and derivatives	Amino acids and derivatives	C22H41N7O8	0.6043	-	4571.13	3683.5	4565.14	10824.3	8598.11	9946.49	1.29705	0.00570218	0.0279207	0.436508	-1.19592	down
MW0108159	Met-Ile-Arg	Amino acids and derivatives	Amino acids and derivatives	C17H34N6O4S1	0.6038	-	1290.72	447.01	519.9	89077	94442.2	95070.8	1.32116	0.000335755	0.00568745	0.00810377	-6.94719	down
MW0151628	Ile-Tyr-Leu	Amino acids and derivatives	Amino acids and derivatives	C21H33N3O5	0.6018	-	3897.74	2689.33	3739.38	26834.4	26414.7	22395.8	1.3218	0.00253092	0.0170497	0.136512	-2.8729	down
MW0155935	Pro-Lys-Tyr	Amino acids and derivatives	Amino acids and derivatives	C20H30N4O5	0.6014	-	9188.85	9637.19	7360.49	16645.1	23532.8	20596	1.2728	0.0195107	0.0622523	0.430884	-1.21463	down
MW0108682	N-arachidonoylglycinate	Amino acids and derivatives	Amino acids and derivatives	C22H34NO3-	0.5993	-	293.83	561.24	127.33	4547.01	3128.65	5985.82	1.26271	0.0334895	0.0892864	0.0719102	-3.79766	down
MW0149639	Gln-Asn-Phe-Glu	Amino acids and derivatives	Amino acids and derivatives	C23H32N6O9	0.5936	-	11133.6	13849.9	15812.3	37641	37273.2	37550.7	1.30721	0.00304499	0.0190651	0.362742	-1.46299	down
MW0146084	Asp-Gln-Leu-Thr-Glu	Amino acids and derivatives	Amino acids and derivatives	C24H40N6O12	0.5921	-	92.01	574.5	827.34	12420.8	13754.9	13125.2	1.24763	6.70015e-05	0.00236058	0.0380105	-4.71746	down
MW0156811	Ser-Leu-Asn	Amino acids and derivatives	Amino acids and derivatives	C13H24N4O6	0.5883	-	90.14	53.2	219.3	7524.27	5769.63	3812.65	1.29919	0.0347158	0.0913942	0.0211989	-5.55987	down
MW0110244	Tyr-Cys	Amino acids and derivatives	Amino acids and derivatives	C12H16N2O4S	0.5856	-	21.73	45.63	35.85	7631.78	5083.5	9383.65	1.32573	0.0277867	0.0782956	0.00467036	-7.74225	down
MW0151632	Ile-Tyr-Phe-Glu	Amino acids and derivatives	Amino acids and derivatives	C29H38N4O8	0.5843	-	1163.22	145.61	423.41	9256.33	6913.18	8413.24	1.23446	0.0028959	0.0185046	0.0704657	-3.82694	down
MW0152915	Lys-Asp-Tyr-Glu	Amino acids and derivatives	Amino acids and derivatives	C24H35N5O10	0.5832	-	733.99	48.2	801.63	16453.8	9206.7	13333.1	1.19042	0.0258926	0.0749065	0.0406175	-4.62176	down
MW0109643	Ser-Val-Arg	Amino acids and derivatives	Amino acids and derivatives	C14H28N6O5	0.5829	-	10012.8	27128.6	15851.4	55189.6	56808.4	58647.6	1.21058	0.0133623	0.0487111	0.310543	-1.68713	down
MW0155868	Pro-Gly-Leu	Amino acids and derivatives	Amino acids and derivatives	C13H23N3O4	0.5816	-	1206.47	590.4	377.18	45032.5	49324.3	51741.8	1.31679	0.00144078	0.0121753	0.0148807	-6.07041	down
MW0158268	Trp-Trp-Ser	Amino acids and derivatives	Amino acids and derivatives	C25H27N5O5	0.5797	-	231.36	578.62	182.26	4163.24	4944.22	3646.67	1.28667	0.00508431	0.025778	0.0777975	-3.68413	down
MW0110433	Valylvalyllysine	Amino acids and derivatives	Amino acids and derivatives	C16H32N4O4	0.5787	-	3718.74	8900.3	2931.82	13518.4	13085.9	17027	1.13957	0.018769	0.0606293	0.356415	-1.48837	down
MW0110137	Tryptophylthreonine	Amino acids and derivatives	Amino acids and derivatives	C15H19N3O4	0.5758	-	631.2	588.36	28.63	5104.37	6352.2	6521.24	1.13317	0.00219262	0.0155886	0.0694295	-3.84831	down
MW0144486	Ala-Asn-Arg-Val-Thr	Amino acids and derivatives	Amino acids and derivatives	C22H41N9O8	0.5753	-	550.04	718.59	256.05	9341.71	9658.89	9000.74	1.30549	7.94835e-06	0.000781422	0.0544503	-4.19892	down
MW0150125	Glu-Pro-Leu	Amino acids and derivatives	Amino acids and derivatives	C16H27N3O6	0.5722	-	434.25	895.38	386.48	17992.8	19735.7	22114.2	1.31857	0.00329135	0.0200282	0.028677	-5.12396	down
MW0159140	Val-Pro-Glu-Pro-Lys	Amino acids and derivatives	Amino acids and derivatives	C26H44N6O8	0.5693	-	941.94	734.92	2975.63	7253.16	6144.85	3987.05	1.12904	0.0271324	0.0770623	0.267614	-1.90177	down
MW0150379	Gly-His-Tyr	Amino acids and derivatives	Amino acids and derivatives	C17H21N5O5	0.5636	-	10453.3	9019.38	11931.6	56861.2	87238.8	76455.9	1.31737	0.0185771	0.0602511	0.142387	-2.81211	down
MW0145814	Asn-Leu-Pro-Ala-Lys	Amino acids and derivatives	Amino acids and derivatives	C24H43N7O7	0.5493	-	380.59	756.17	1030.62	4263.99	3621.24	4190.91	1.26474	0.000292949	0.00527679	0.179476	-2.47814	down
MW0156785	Ser-His-Val	Amino acids and derivatives	Amino acids and derivatives	C14H23N5O5	0.5492	-	8261.2	10930.7	12953.6	54970.9	52031.4	46596.5	1.31261	0.000581316	0.00738917	0.209283	-2.25648	down
MW0146220	Asp-Phe-Glu-Lys	Amino acids and derivatives	Amino acids and derivatives	C24H35N5O9	0.5491	-	1280.03	550.31	363.98	8783.76	12173.6	10957.6	1.28629	0.0064578	0.03021	0.068755	-3.86239	down
MW0150430	Gly-Lys-Tyr	Amino acids and derivatives	Amino acids and derivatives	C17H26N4O5	0.549	-	849.35	1040.43	2342.64	21955.1	14912	12685.1	1.28491	0.0296554	0.0820543	0.0854134	-3.54939	down
MW0145245	Arg-Ala-Gln	Amino acids and derivatives	Amino acids and derivatives	C14H27N7O5	0.5481	-	12710.4	10922.5	10937	30810.9	28071.4	26412.7	1.31851	0.00167922	0.01329	0.405297	-1.30295	down
MW0155931	Pro-Lys-Met	Amino acids and derivatives	Amino acids and derivatives	C16H30N4O4S1	0.5423	-	938.04	2075.3	1496.42	11353.9	11086.8	12273.5	1.3013	3.43935e-05	0.00161495	0.129911	-2.94441	down
MW0144623	Ala-Ile-Thr	Amino acids and derivatives	Amino acids and derivatives	C13H25N3O5	0.5321	-	619.99	1445.88	413.93	19075.8	20917.2	25850.9	1.3013	0.00786721	0.0343277	0.0376618	-4.73076	down
MW0145984	Asparaginyl-Lysine	Amino acids and derivatives	Amino acids and derivatives	C10H20N4O4	0.5269	-	575.31	489.19	362.53	23244.1	22572.2	20441	1.32954	0.0014509	0.012221	0.0215377	-5.53699	down
MW0155373	Phe-Trp-Thr	Amino acids and derivatives	Amino acids and derivatives	C24H28N4O5	0.5263	-	3524.16	2571.74	2129.8	33646.6	27598.7	30631.2	1.32201	0.00260439	0.0173957	0.08953	-3.48148	down
MW0153212	Lys-Val-Val-Ala-Gly	Amino acids and derivatives	Amino acids and derivatives	C21H40N6O6	0.5253	-	912.2	1137.9	1517.24	33196	31237.7	33883.1	1.32775	0.000366129	0.00594751	0.0362841	-4.78452	down
MEDL00343	Gly-Leu-Arg	Amino acids and derivatives	Amino acids and derivatives	C14H28N6O4	0.5019	-	1250.02	1705.01	1745.16	6630.93	7103.68	6428.9	1.31791	5.19611e-05	0.00209576	0.233104	-2.10096	down
MW0105602	Amastatin	Amino acids and derivatives	Amino acids and derivatives	C21H38N4O8	0.8992	67655-94-1	2186.68	3111.61	2803.48	42799.8	42638.3	45239.2	1.32921	0.000128973	0.00329877	0.0619983	-4.01163	down
Lmhp001461	Pro-leu	Amino acids and derivatives	Amino acids and derivatives	C11H20N2O3	0.768	52899-07-7	69.05	91.94	47.51	1357.53	1540.13	1331.57	1.32212	0.00173905	0.0136436	0.0492998	-4.34228	down
MADN0594	Tyrosine-Isoleucine	Amino acids and derivatives	Amino acids and derivatives	C15H22N2O4	0.9309	40829-32-1	222.4	143.29	405.76	89655.2	116843	95963.2	1.32603	0.00660429	0.0305723	0.00255057	-8.61496	down
MEDP1674	Val-Val-Val	Amino acids and derivatives	Amino acids and derivatives	C15H29N3O4	0.7485	28130-13-4	80.23	812.57	1213.9	22324.7	31627.8	24020	1.23034	0.0117148	0.0444302	0.0270185	-5.20991	down
MW0159301	Val-Tyr	Amino acids and derivatives	Amino acids and derivatives	C14H20N2O4	0.6492	3061-91-4	3452.96	2352.57	2426.8	20192.3	24549.9	20834.3	1.32171	0.00316897	0.0195866	0.125538	-2.99381	down
MW0149874	Glutaminyl-arginine	Amino acids and derivatives	Amino acids and derivatives	C11H22N6O4	0.6432	126590-89-4	4662.18	3998.67	4382.93	49284.5	89315.1	59441.2	1.32117	0.0358943	0.0934598	0.0658641	-3.92436	down
MEDL00348	Asp-Tyr	Amino acids and derivatives	Amino acids and derivatives	C13H16N2O6	0.6325	22840-03-5	1648	759.95	1173.57	5128.3	6486.58	4885.07	1.27448	0.00463018	0.02442	0.217062	-2.20382	down
MW0109662	Ser-Gly	Amino acids and derivatives	Amino acids and derivatives	C5H10N2O4	0.6098	687-63-8	199.8	2239.18	234.44	4885.59	5298.92	4584.39	1.10923	0.0194835	0.0622149	0.181017	-2.4658	down
MW0107946	Prolylproline	Amino acids and derivatives	Amino acids and derivatives	C10H16N2O3	0.5438	20488-28-2 | 99265-53-9	424.34	458.63	428.31	7348.38	11390.3	8261.4	1.32788	0.0198152	0.0629684	0.0485658	-4.36391	down
MW0159076	Val-Leu-Ser-Pro-Ala	Amino acids and derivatives	Amino acids and derivatives	C22H39N5O7	0.9253	-	7751.37	6011.11	6741.09	13056.5	17519.1	14734.1	1.28212	0.0143857	0.050851	0.45252	-1.14395	down
MW0150212	Glu-Val-Ile-Glu	Amino acids and derivatives	Amino acids and derivatives	C21H36N4O9	0.9141	-	1285.26	393.54	2777.68	18765	26361.1	23906.7	1.24474	0.00649211	0.030244	0.0645561	-3.9533	down
MW0144802	Ala-Val-Leu-Glu	Amino acids and derivatives	Amino acids and derivatives	C19H34N4O7	0.9113	-	15203.6	6144.67	8041.39	44865.4	53410	57401.4	1.26941	0.00114398	0.0107021	0.188787	-2.40517	down
MW0153203	Lys-Val-Ile-Arg	Amino acids and derivatives	Amino acids and derivatives	C23H46N8O5	0.9082	-	9765.78	5629.24	6074.64	15576.5	14804.4	16810.1	1.22402	0.0117979	0.0446377	0.454952	-1.13621	down
MW0145959	Asn-Val-Phe-Lys	Amino acids and derivatives	Amino acids and derivatives	C24H38N6O6	0.8726	-	13296.5	12447.4	13685.4	36564.3	33232.2	33150.7	1.32779	0.00125092	0.0113086	0.383006	-1.38456	down
MW0158392	Tyr-Asn-Gln-Asp	Amino acids and derivatives	Amino acids and derivatives	C22H30N6O10	0.8696	-	12579.3	8811.16	10376.9	26017.1	23260	21615.8	1.28146	0.00166656	0.0132399	0.448104	-1.15809	down
MW0156817	Ser-Leu-Glu-Asp	Amino acids and derivatives	Amino acids and derivatives	C18H30N4O10	0.8577	-	9960.42	10653.3	10002.9	27093	28510.3	23029.7	1.31938	0.00935632	0.0384563	0.389362	-1.36082	down
MW0151588	Ile-Ser-Val-Asp	Amino acids and derivatives	Amino acids and derivatives	C18H32N4O8	0.8517	-	7391.69	7874.13	8253.7	31966.7	37769.3	33891.3	1.32895	0.00347042	0.0204839	0.226963	-2.13947	down
MW0154345	N-dodecanoyl-L-Homoserine lactone-3-hydrazone-biotin	Amino acids and derivatives	Amino acids and derivatives	C26H43N5O5S	0.8465	-	976.7	46.79	100.3	4846.79	5466.69	5066.84	1.17647	0.000547259	0.00724917	0.0730668	-3.77464	down
MW0158874	Val-Ala-Ile-Glu	Amino acids and derivatives	Amino acids and derivatives	C19H34N4O7	0.839	-	5399.45	3424.38	2793.17	16861.5	25633.8	16897.8	1.28031	0.0254385	0.0739302	0.195595	-2.35406	down
MW0159180	Val-Thr-Ile-Asp	Amino acids and derivatives	Amino acids and derivatives	C19H34N4O8	0.834	-	427.45	36.58	129.06	1648.98	1480.33	840.93	1.12227	0.0280778	0.0787279	0.149384	-2.7429	down
MW0155334	Phe-Ser-Lys-Glu	Amino acids and derivatives	Amino acids and derivatives	C23H35N5O8	0.834	-	4415.87	2374.91	3908.86	12064	13649.7	10515.2	1.26696	0.00244713	0.0167159	0.295334	-1.75958	down
MW0155229	Phe-Ile-His-Arg	Amino acids and derivatives	Amino acids and derivatives	C27H41N9O5	0.8254	-	308.22	212.74	888.23	2107.89	2938.35	2799.09	1.20913	0.00336403	0.0201585	0.179622	-2.47697	down
MW0155169	Phe-Gln-Thr-Lys	Amino acids and derivatives	Amino acids and derivatives	C24H38N6O7	0.8193	-	2371.34	4140.43	3575.69	22091.1	38099.8	34419.5	1.30433	0.0271131	0.0770568	0.106621	-3.22944	down
MW0158525	Tyr-Leu-Phe-Asp	Amino acids and derivatives	Amino acids and derivatives	C28H36N4O8	0.8059	-	532.2	970.38	904.37	1768.69	1825.02	1879.3	1.21768	0.0136591	0.0491946	0.439785	-1.18513	down
MW0149861	Gln-Val-Ile-Asp	Amino acids and derivatives	Amino acids and derivatives	C20H35N5O8	0.7904	-	5930.83	10190.7	4327.49	26125	43056.8	25074.8	1.2419	0.0422558	0.104261	0.21695	-2.20456	down
MW0144757	Ala-Thr-Val-Glu	Amino acids and derivatives	Amino acids and derivatives	C17H30N4O8	0.7874	-	12326.6	14822.1	13789.7	36114.5	39552.9	35735	1.32283	0.000289561	0.00525049	0.367483	-1.44425	down
MW0150860	His-Asn-Phe-Lys	Amino acids and derivatives	Amino acids and derivatives	C25H36N8O6	0.7812	-	1813.33	1248.63	2200.27	4628.83	3763.23	4108.15	1.23849	0.00305311	0.0190767	0.420971	-1.24821	down
MW0150187	Glu-Tyr-Asp-Lys	Amino acids and derivatives	Amino acids and derivatives	C24H35N5O10	0.7772	-	5790.96	6284.13	6223.22	13503.6	14383.9	12802.5	1.32564	0.00165931	0.0132324	0.449701	-1.15296	down
MW0158613	Tyr-Ser-Val-Glu	Amino acids and derivatives	Amino acids and derivatives	C22H32N4O9	0.7727	-	3883.95	9215.24	5441.18	22190.5	23256.6	20441.3	1.24531	0.00302717	0.01899	0.281391	-1.82935	down
MW0145679	Asn-Arg-Phe-Lys	Amino acids and derivatives	Amino acids and derivatives	C25H41N9O6	0.7634	-	969.55	476.41	919.65	13862.6	12469.4	14736.6	1.31604	0.00165722	0.0132324	0.0576013	-4.11775	down
MW0157864	Thr-Val-Leu-Arg	Amino acids and derivatives	Amino acids and derivatives	C21H41N7O6	0.7516	-	112.37	235.73	454.28	4232.81	6418.74	3740.24	1.28069	0.0299268	0.0825512	0.0557526	-4.16482	down
MW0151620	Ile-Tyr-Arg-Glu	Amino acids and derivatives	Amino acids and derivatives	C26H41N7O8	0.7489	-	304.6	941.03	91.07	9731.91	10299.4	8570.99	1.24195	0.000589268	0.00745111	0.0467341	-4.41938	down
MW0158483	Tyr-His-Ile-Glu	Amino acids and derivatives	Amino acids and derivatives	C26H36N6O8	0.7465	-	366.56	339.3	324.75	1521.06	1149.96	1741.34	1.31273	0.0221818	0.0675547	0.233573	-2.09805	down
MW0151036	His-Phe-Arg-Asp	Amino acids and derivatives	Amino acids and derivatives	C25H35N9O7	0.745	-	5248.91	4151.84	6043.89	11200.5	12293.7	11293.3	1.28504	0.00126742	0.011404	0.44397	-1.17146	down
MW0159075	Val-Leu-Ser-Asp	Amino acids and derivatives	Amino acids and derivatives	C18H32N4O8	0.7297	-	4829.75	4161.42	4224.84	23643.5	29893.3	27878.4	1.32739	0.00596339	0.0286622	0.162329	-2.62301	down
MW0144687	Ala-Phe-Gln-Lys	Amino acids and derivatives	Amino acids and derivatives	C23H36N6O6	0.7186	-	1975.17	2131.53	3091.63	15925.5	13551.1	9708.96	1.29704	0.0242373	0.0718667	0.183698	-2.44459	down
MW0155501	Phe-TyrMe-OH	Amino acids and derivatives	Amino acids and derivatives	C24H22N2O7	0.7078	-	2469.31	3872.22	1609.33	7586.15	9965.35	6482.67	1.19701	0.0167164	0.0559465	0.330815	-1.5959	down
MW0106861	Glutaminyllysyllysine	Amino acids and derivatives	Amino acids and derivatives	C17H34N6O5	0.9453	-	139.85	193.38	474.12	7808.12	9144.06	7986.38	1.30548	0.00165782	0.0132324	0.0323736	-4.94904	down
MW0146007	Asp-Ala-Leu-Arg-Thr	Amino acids and derivatives	Amino acids and derivatives	C23H42N8O9	0.9397	-	2882.11	4268.68	3803.07	10767.5	14475.5	12334.9	1.2982	0.00769643	0.0338069	0.291497	-1.77845	down
MW0144522	Ala-Asp-Tyr	Amino acids and derivatives	Amino acids and derivatives	C16H21N3O7	0.8458	-	11411.7	11498	9126.19	34026.5	43333.9	34865.8	1.31377	0.00863832	0.0364772	0.285458	-1.80865	down
MW0152597	Leucyl-leucyl-norleucine	Amino acids and derivatives	Amino acids and derivatives	C18H35N3O4	0.8325	-	81.36	4549.48	4653.38	49895.6	59620.3	50800.7	1.08711	0.000842444	0.00921853	0.0579118	-4.11	down
MW0151076	His-Ser-Glu-Arg-Arg	Amino acids and derivatives	Amino acids and derivatives	C26H45N13O9	0.8149	-	128.35	35.15	51.95	3569.22	5280.45	4963.59	1.31031	0.0129838	0.0477371	0.0155973	-6.00256	down
MW0106910	Glu-Ile-Val	Amino acids and derivatives	Amino acids and derivatives	C16H29N3O6	0.7986	-	7598.23	8053.22	8848.12	360881	402863	354991	1.33242	0.00169397	0.0133398	0.0218993	-5.51297	down
MW0157735	Thr-Lys-Ser-Lys	Amino acids and derivatives	Amino acids and derivatives	C19H38N6O7	0.7669	-	6954.7	4179.67	4032.09	30500.3	38984.7	35367.5	1.30875	0.00283394	0.0182322	0.144646	-2.7894	down
MW0107735	Leu-Leu-Asp	Amino acids and derivatives	Amino acids and derivatives	C16H29N3O6	0.7623	-	4290.93	4207.09	3772.98	92593.6	113969	97581.7	1.33166	0.00435557	0.0235022	0.0403459	-4.63143	down
MW0110191	Tyr-Asp-Leu	Amino acids and derivatives	Amino acids and derivatives	C19H27N3O7	0.7434	-	18922	17114.8	11723	61938	78652.1	63336.4	1.30078	0.00472508	0.0246723	0.234202	-2.09418	down
MW0148023	Cys-Ile-Leu	Amino acids and derivatives	Amino acids and derivatives	C15H29N3O4S1	0.7424	-	376.22	421.26	285.81	9422.11	11898.7	10372.8	1.32895	0.00485561	0.0251701	0.0341802	-4.8707	down
MW0144612	Ala-Ile-Cys-Glu	Amino acids and derivatives	Amino acids and derivatives	C17H30N4O7S	0.6898	-	150.55	90.96	78.15	6002.05	5743.95	3125.51	1.31823	0.0339948	0.0902483	0.0214948	-5.53987	down
MW0151553	Ile-Phe-Val-Lys	Amino acids and derivatives	Amino acids and derivatives	C26H43N5O5	0.6712	-	6341.02	3653.64	5368.44	34365.4	33555.7	24075.4	1.30154	0.0126689	0.0468623	0.166997	-2.58211	down
MW0145472	Arg-Phe-Tyr-Arg	Amino acids and derivatives	Amino acids and derivatives	C30H44N10O6	0.6615	-	349.86	425.66	246.95	3233.59	4109.34	3711.78	1.31936	0.00431493	0.0234827	0.0924918	-3.43453	down
MW0145868	Asn-Phe-Val	Amino acids and derivatives	Amino acids and derivatives	C18H26N4O5	0.6553	-	362.3	373.96	355.88	6385.98	9675.47	6564.4	1.32777	0.0214273	0.0660562	0.0482696	-4.37274	down
MW0146176	Asp-Leu-Phe-Arg	Amino acids and derivatives	Amino acids and derivatives	C25H39N7O7	0.6533	-	165.67	479.87	10.33	6531.35	6146.94	6128.96	1.17087	6.00578e-06	0.00068245	0.0348733	-4.84174	down
MW0159249	Val-Abu-OH	Amino acids and derivatives	Amino acids and derivatives	C14H18N2O6	0.6511	-	119.27	283.65	47.13	30446.1	33894.9	30235.2	1.31071	0.00138021	0.0119289	0.00475859	-7.71525	down
MW0154236	N-Acetyl-leu-leu-tyr	Amino acids and derivatives	Amino acids and derivatives	C23H35N3O6	0.6353	-	928.25	656.02	1132.96	16434.3	13967.5	14698.5	1.32389	0.00200053	0.0148611	0.0602486	-4.05293	down
MW0144496	Ala-Asn-Ile-Lys	Amino acids and derivatives	Amino acids and derivatives	C19H36N6O6	0.6325	-	104.33	296.42	100.18	10335.3	10854.2	11697.2	1.31525	0.00104755	0.0102667	0.015232	-6.03675	down
MW0168298	2-[[2-[(2-Azaniumyl-4-methylpentanoyl)amino]-3-hydroxypropanoyl]amino]-4-methylpentanoate	Amino acids and derivatives	Amino acids and derivatives	C15H29N3O5	0.624	-	1625.13	1581.01	4742.53	59544.8	78577.4	64650.6	1.30192	0.00617874	0.0293409	0.0391999	-4.67301	down
MW0149650	Gln-Asp-Leu-Glu	Amino acids and derivatives	Amino acids and derivatives	C20H33N5O10	0.6226	-	2087.5	1684.3	1910.38	5320.51	4603.74	4470.26	1.31267	0.00299203	0.0189205	0.394746	-1.341	down
MW0107757	Leu-Thr-Ala	Amino acids and derivatives	Amino acids and derivatives	C13H25N3O5	0.6196	-	2831.86	2417.64	516.51	127660	159932	133655	1.29568	0.00490203	0.0252739	0.0136879	-6.19095	down
MW0144203	Abu-His-OH	Amino acids and derivatives	Amino acids and derivatives	C15H16N4O6	0.5683	-	14600.5	13800.9	12750.3	29538.3	34999.3	37195.2	1.31289	0.00945833	0.0387195	0.404508	-1.30576	down
MW0144718	Ala-Pro-Phe	Amino acids and derivatives	Amino acids and derivatives	C17H23N3O4	0.5588	-	1793.81	1706.74	36.4	10121.9	12461.6	10049.9	1.02559	0.000915232	0.00953856	0.108384	-3.20577	down
MW0144825	Ala-His	Amino acids and derivatives	Amino acids and derivatives	C9H14N4O3	0.8752	3253-17-6	57086.7	47925.6	57262.5	20307.7	22051.3	23870.9	1.31472	0.00505211	0.0256975	2.45017	1.29288	up
MEDP2132	1-Aminocyclobutanecarboxylic acid	Amino acids and derivatives	Amino acids and derivatives	C5H9NO2	0.7965	22264-50-2 | 22264-16-0 | 117259-24-2	96924.9	99945.9	143469	40820.4	33877.6	44823.4	1.28033	0.034474	0.0909858	2.84752	1.50971	up
MEDL00365	Tyrosylleucine	Amino acids and derivatives	Amino acids and derivatives	C15H22N2O4	0.7597	17355-10-1	18433.9	22951.5	22891.1	395.69	113.02	776.69	1.28625	0.00449266	0.0239601	50.005	5.644	up
MW0108003	Lys-His	Amino acids and derivatives	Amino acids and derivatives	C12H21N5O3	0.7402	35170-01-5	3840.4	5208.31	6192.13	646.51	727.43	1482.78	1.26175	0.0160966	0.0544952	5.33508	2.41551	up
MW0110291	Tyrosylphenylalanine	Amino acids and derivatives	Amino acids and derivatives	C18H20N2O4	0.7014	17355-11-2	31751.3	35818	35548	7128.68	9524.94	12739.4	1.28748	0.000380243	0.00601128	3.50823	1.81074	up
MEDP0637	Phenylalanylproline	Amino acids and derivatives	Amino acids and derivatives	C14H18N2O3	0.9706	7669-65-0	529611	400197	571001	266816	129064	149041	1.20706	0.0096596	0.0392117	2.75418	1.46162	up
MEDP0012	Ornithine	Amino acids and derivatives	Amino acids and derivatives	C5H12N2O2	0.8865	3184-13-2	55313.7	62780.7	57012.4	1849.38	843.64	477.66	1.30976	0.00114598	0.0107021	55.2269	5.7873	up
MEDN0052	N6-Acetyl-L-lysine	Amino acids and derivatives	Amino acids and derivatives	C8H16N2O3	0.7528	692-04-6	33253.8	34485.4	37982	17361.1	1793.69	10957.8	1.01155	0.0225288	0.068117	3.51087	1.81183	up
MW0151849	Isopenicillin N	Amino acids and derivatives	Amino acids and derivatives	C14H21N3O6S	0.7434	58678-43-6	1639.78	2384.68	3019.99	698.72	881.07	445.5	1.22595	0.0420366	0.103886	3.47824	1.79836	up
MEDP1884	Prolyl-Histidine	Amino acids and derivatives	Amino acids and derivatives	C11H16N4O3	0.739	92027-43-5	146495	148618	163356	2080.19	4358.93	2985.72	1.32504	0.00107646	0.0103723	48.6447	5.60421	up
MW0108074	Lys-Ser	Amino acids and derivatives	Amino acids and derivatives	C9H19N3O4	0.7204	6665-19-6	48583.5	43860	47293.2	2330.73	3768.83	3677.67	1.32376	0.000373584	0.00601128	14.2921	3.83714	up
MW0110228	Tyrosyl-tyrosyl-phenylalanine	Amino acids and derivatives	Amino acids and derivatives	C27H29N3O6	0.6983	108322-11-8	18137.8	21178.3	19665.4	1574.86	2055.84	4555.99	1.27338	0.000188542	0.00404882	7.20456	2.84891	up
MEDP1585	Alanine glutamate	Amino acids and derivatives	Amino acids and derivatives	C8H14N2O5	0.6938	13187-90-1	2274.84	1968.62	2259.63	1288.12	622.88	1163.7	1.15121	0.016403	0.0552801	2.11503	1.08068	up
MW0152576	Leu-Arg	Amino acids and derivatives	Amino acids and derivatives	C12H25N5O3	0.6919	26607-15-8	16622.1	17987.7	17057.3	5863.32	6752.84	7055.77	1.32278	4.26497e-05	0.00181319	2.62644	1.39311	up
MEDL00934	Homocitrulline	Amino acids and derivatives	Amino acids and derivatives	C7H15N3O3	0.6872	1190-49-4	38494.5	42576	46120.7	6887.01	6384.45	5954.72	1.32972	0.00333052	0.0200918	6.61552	2.72585	up
MEDN0579	N-lactoyl-phenylalanine	Amino acids and derivatives	Amino acids and derivatives	C12H15NO4	0.6808	183241-73-8	253253	263297	282486	102200	102180	104747	1.32986	0.0025336	0.0170497	2.58482	1.37006	up
MW0153218	Lys-Asn	Amino acids and derivatives	Amino acids and derivatives	C10H20N4O4	0.6705	19908-06-6	13269.5	15894	13969.4	2310.94	1352.58	2817.99	1.29835	0.000715339	0.00823963	6.65477	2.73439	up
MW0169578	N-tetradecanoyl-L-Homoserine Lactone	Amino acids and derivatives	Amino acids and derivatives	C18H33NO3	0.6323	202284-87-5	42351.5	36312.1	44846.5	18144.1	20337	19145.8	1.3103	0.00961865	0.0391278	2.14327	1.09982	up
MEDP1505	5-Methoxytryptophan	Amino acids and derivatives	Amino acids and derivatives	C12H14N2O3	0.6293	2504-22-5	55219.9	54601.9	51933.2	16787.1	25766.1	34365.8	1.17665	0.0269149	0.0766505	2.10293	1.0724	up
MW0108314	Met-pro	Amino acids and derivatives	Amino acids and derivatives	C10H18N2O3S	0.6168	59227-86-0	16078.1	16772.1	20100.4	10445.9	6338.99	9182.33	1.21507	0.00661829	0.0305968	2.03913	1.02796	up
MEDL00349	Ser-Leu	Amino acids and derivatives	Amino acids and derivatives	C9H18N2O4	0.6132	6665-16-3	111141	118510	111638	25387.5	23901.7	24260.1	1.33221	0.000484591	0.00672765	4.64028	2.21421	up
MW0109170	2-[[(2S)-2-azaniumyl-3-phenylpropanoyl]amino]acetate	Amino acids and derivatives	Amino acids and derivatives	C11H14N2O3	0.5978	721-90-4	24400.2	24762.9	28919.8	16184.9	9185.41	13071.2	1.20424	0.00795755	0.0345303	2.03121	1.02234	up
MW0105745	Arginylproline	Amino acids and derivatives	Amino acids and derivatives	C11H21N5O3	0.5536	2418-69-1	134568	147626	142029	50221.5	66037.2	60441.6	1.30892	0.000203264	0.00424896	2.40081	1.26352	up
MW0105748	Arg-Ser	Amino acids and derivatives	Amino acids and derivatives	C9H19N5O4	0.5443	70921-62-9	14091.8	16250	15448.2	1358.45	2821.13	2517.23	1.29783	0.000146871	0.00350043	6.83757	2.77348	up
MW0159252	Val-Arg	Amino acids and derivatives	Amino acids and derivatives	C11H23N5O3	0.5432	37682-75-0	8250.18	7799.55	8285.36	4000.96	2654.42	4832.24	1.21302	0.0167146	0.0559465	2.11838	1.08296	up
MW0150397	Gly-Leu-Arg-Asn-Gln	Amino acids and derivatives	Amino acids and derivatives	C23H42N10O8	0.8922	-	157728	159841	163456	19903.5	15215.8	11009.6	1.31934	5.84003e-06	0.00068245	10.4278	3.38237	up
MW0152962	Lys-Glu-Phe-Lys	Amino acids and derivatives	Amino acids and derivatives	C26H42N6O7	0.8774	-	13091.4	15265.4	15826.9	4763.35	4314.93	3024.22	1.29952	0.000989313	0.00992784	3.65079	1.86821	up
MW0157759	Thr-Phe-Glu-Glu-Asp	Amino acids and derivatives	Amino acids and derivatives	C27H37N5O13	0.8645	-	5828.03	10195.3	6353.75	1000.34	1592.32	2121.34	1.25596	0.0442306	0.107121	4.74693	2.247	up
MW0156867	Ser-Phe-Asn	Amino acids and derivatives	Amino acids and derivatives	C16H22N4O6	0.8614	-	93073.4	109294	92623.1	48884.7	17279.4	15890.6	1.18472	0.0101262	0.0406859	3.59505	1.84601	up
MW0146182	Asp-Lys-Arg-Glu-Lys	Amino acids and derivatives	Amino acids and derivatives	C27H50N10O10	0.8439	-	231208	259704	228461	20041.2	21715.5	21404.8	1.33203	0.0020309	0.0150157	11.3894	3.50962	up
MW0146122	Asp-His-Gly	Amino acids and derivatives	Amino acids and derivatives	C12H17N5O6	0.8338	-	2134.99	4021.47	4201.91	109.09	24.23	1671.21	1.02186	0.030405	0.0834601	5.7402	2.5211	up
MW0152200	Leu-Ala-His-Tyr-Asn	Amino acids and derivatives	Amino acids and derivatives	C28H40N8O8	0.8297	-	6516.78	9681.38	8880.57	2004.21	2182.63	2516.52	1.30472	0.0210468	0.0651065	3.74122	1.90351	up
MW0150961	His-His-Ser-Lys-His	Amino acids and derivatives	Amino acids and derivatives	C27H40N12O7	0.8205	-	12392.3	14280.2	12507.4	1890.18	1245.42	3536.95	1.26611	0.000312583	0.0054604	5.8718	2.5538	up
MW0157672	Thr-His-Tyr-Arg	Amino acids and derivatives	Amino acids and derivatives	C25H37N9O7	0.8158	-	20878.7	25870.9	21481.9	9490.3	8887.3	1970.72	1.07571	0.0079806	0.0346064	3.35318	1.74553	up
MW0109143	Phe-Val-Ala	Amino acids and derivatives	Amino acids and derivatives	C17H25N3O4	0.8106	-	8962.79	12257.3	10147	4532.33	6666.24	3184.48	1.15897	0.0155772	0.0534114	2.18084	1.12488	up
MW0149846	Gln-Tyr-Thr-Lys	Amino acids and derivatives	Amino acids and derivatives	C24H38N6O8	0.7973	-	45980.5	45382.1	49003.6	10504.9	2198.96	2176.96	1.23242	0.00151042	0.0124909	9.4327	3.23767	up
MW0155324	Phe-Ser-Asp	Amino acids and derivatives	Amino acids and derivatives	C16H21N3O7	0.7896	-	2998.95	2556.74	2865.78	879.18	776.7	905.8	1.32476	0.00241163	0.0165655	3.28748	1.71698	up
MW0152865	Lys-Arg-Gly-Leu-Arg	Amino acids and derivatives	Amino acids and derivatives	C26H52N12O6	0.7891	-	7657.38	5173.72	8503.8	4171.26	1047.47	2019.98	1.09065	0.0262145	0.0753403	2.94733	1.55941	up
MW0153050	Lys-Leu-Tyr	Amino acids and derivatives	Amino acids and derivatives	C21H34N4O5	0.7835	-	4546.7	3075.78	3841.45	383.46	1509.32	842.93	1.17935	0.00669134	0.0306815	4.19048	2.06711	up
MW0150928	His-Glu-Thr-Lys	Amino acids and derivatives	Amino acids and derivatives	C21H35N7O8	0.7833	-	3054.19	3633.93	3484.07	1326.98	1518.16	2204.39	1.2179	0.00881739	0.0370354	2.01448	1.01041	up
MW0107254	His-Glu-Arg	Amino acids and derivatives	Amino acids and derivatives	C17H28N8O6	0.7829	-	110676	87282	89218	654.87	13298.4	12626.9	1.10858	0.00175691	0.0137587	10.8041	3.43351	up
MW0150445	Gly-Phe-Asn-Thr-Phe	Amino acids and derivatives	Amino acids and derivatives	C28H36N6O8	0.7789	-	7102.2	8528.06	9500.23	2364.31	3463.13	1234.68	1.20897	0.00321298	0.0197038	3.55849	1.83127	up
MW0145713	Asn-Cys-Met	Amino acids and derivatives	Amino acids and derivatives	C12H22N4O5S2	0.7785	-	79034.5	77792.5	54359.7	33050	18393.8	23422.8	1.23853	0.0147492	0.0516468	2.82084	1.49613	up
MW0110049	Trp-Ala-Arg	Amino acids and derivatives	Amino acids and derivatives	C20H29N7O4	0.7748	-	11741.7	11138	13953.3	414.9	414.9	414.9	1.332	0.00516343	0.0260532	29.5919	4.88713	up
MW0153040	Lys-Leu-His-Val-Asp	Amino acids and derivatives	Amino acids and derivatives	C27H46N8O8	0.774	-	165583	162696	173958	41308.7	45022.7	40018.7	1.33077	0.000106473	0.00303801	3.97496	1.99094	up
MW0158670	Tyr-Val-Lys-Ala-Leu	Amino acids and derivatives	Amino acids and derivatives	C29H48N6O7	0.7737	-	14359.6	12648	14839.9	5119.58	3973.67	8660.91	1.1848	0.016124	0.0545444	2.35706	1.23699	up
MW0110061	Trp-Glu-Arg	Amino acids and derivatives	Amino acids and derivatives	C22H31N7O6	0.772	-	27681.6	32197.2	35811.6	10102.5	2887.68	8607.86	1.19435	0.00158085	0.0128704	4.4305	2.14747	up
MW0145277	Arg-Asn-Ile-Val-Ala	Amino acids and derivatives	Amino acids and derivatives	C24H45N9O7	0.7674	-	5792.17	7610.05	6565.26	1149.27	1179.84	1485.41	1.32074	0.00748112	0.0331487	5.2346	2.38808	up
MW0151427	Ile-Glu-Val-Asp-Leu	Amino acids and derivatives	Amino acids and derivatives	C26H45N5O10	0.7643	-	94124.2	118123	106934	13041.1	1633.71	7067.95	1.2316	0.00126872	0.011404	14.6799	3.87577	up
MW0145520	Arg-Thr-Leu-Glu	Amino acids and derivatives	Amino acids and derivatives	C21H39N7O8	0.7641	-	12639.1	12659.6	14574.6	2285.62	1116.18	2031.29	1.30122	0.00045475	0.00659283	7.33897	2.87558	up
MW0155415	Phe-Val-Ser-Glu-Ala	Amino acids and derivatives	Amino acids and derivatives	C25H37N5O9	0.7605	-	12365.5	14176.6	8512.99	1170.11	1393.51	541.39	1.28858	0.0216544	0.0665606	11.2899	3.49696	up
MW0146172	Asp-Leu-His-Ala-His	Amino acids and derivatives	Amino acids and derivatives	C25H37N9O8	0.7602	-	14670	17721.3	23389.8	3486.96	5235.97	6527.94	1.25897	0.0241147	0.0716381	3.65757	1.87089	up
MW0156654	Ser-Arg-Tyr-Glu	Amino acids and derivatives	Amino acids and derivatives	C23H35N7O9	0.7594	-	4591.91	3400.63	5283.55	662.7	808.85	387.7	1.29144	0.0164761	0.0554075	7.14056	2.83604	up
MW0145433	Arg-Lys-Asp-Lys-Glu	Amino acids and derivatives	Amino acids and derivatives	C27H50N10O10	0.7582	-	8387.18	11242.5	10685.8	4026.16	2621.93	2326.32	1.27468	0.00451024	0.0239999	3.378	1.75617	up
MW0150826	His-Ala-Ser-Leu-Asp	Amino acids and derivatives	Amino acids and derivatives	C22H35N7O9	0.758	-	26121.8	33290.3	23917.3	1932.4	11870.8	205.01	1.01956	0.00862306	0.0364381	5.94863	2.57256	up
MW0153065	Lys-Lys-Lys-Gln-Tyr	Amino acids and derivatives	Amino acids and derivatives	C32H55N9O8	0.7576	-	336631	337713	339925	88802.3	88584.5	90056	1.33302	3.45524e-07	0.000271754	3.79247	1.92314	up
MW0152516	Leu-Thr-Phe-Gln-Met	Amino acids and derivatives	Amino acids and derivatives	C29H46N6O8S	0.757	-	15282	8797.61	18907.4	261.8	715.02	756.21	1.29234	0.0429087	0.105197	24.8045	4.63253	up
MW0153024	Lys-Leu-Ala-Glu	Amino acids and derivatives	Amino acids and derivatives	C20H37N5O7	0.7567	-	29769.7	34899.7	32134	12334.2	11618.5	13046.8	1.32385	0.00332041	0.0200885	2.61635	1.38756	up
MW0156047	Pro-Val-Glu-Thr-Leu	Amino acids and derivatives	Amino acids and derivatives	C25H43N5O9	0.7563	-	4811.29	5725.44	5293.26	350.48	1056.03	781.21	1.26924	0.000242196	0.00463192	7.23584	2.85516	up
MW0158563	Tyr-Phe-Asp	Amino acids and derivatives	Amino acids and derivatives	C22H25N3O7	0.7556	-	7561.39	8194.74	9409.37	6117.47	2112.36	3712.91	1.06469	0.0453405	0.109053	2.10718	1.07531	up
MW0105481	Ala-Pro-Glu	Amino acids and derivatives	Amino acids and derivatives	C13H21N3O6	0.755	-	19613.8	18682	19724.2	7914.37	8301.17	10046.5	1.31022	0.000784613	0.00872728	2.20927	1.14357	up
MW0151540	Ile-Phe-Gln-Glu	Amino acids and derivatives	Amino acids and derivatives	C25H37N5O8	0.754	-	54724.3	60846.9	57763.8	451.08	12683.2	8190.36	1.06371	0.00119113	0.0109497	8.12837	3.02297	up
MW0150808	His-Ala-Arg-Glu	Amino acids and derivatives	Amino acids and derivatives	C20H33N9O7	0.7539	-	37330.8	36119.3	47763	959.5	1357.15	1422.53	1.32802	0.0087121	0.0366778	32.417	5.01868	up
MW0155303	Phe-Phe-Leu	Amino acids and derivatives	Amino acids and derivatives	C24H31N3O4	0.7533	-	65276.4	61299.3	58240.1	2021.8	1648.77	926.7	1.32258	0.000898674	0.00945782	40.2012	5.32917	up
MW0150314	Gly-Asn-Leu-Arg-Lys	Amino acids and derivatives	Amino acids and derivatives	C24H46N10O7	0.7531	-	33903.9	31827.7	37082.6	6229.32	11283.6	3152.01	1.22523	0.00131947	0.0116623	4.97531	2.31479	up
MW0156639	Ser-Arg-Ala-Val-Cys	Amino acids and derivatives	Amino acids and derivatives	C20H38N8O7S	0.7531	-	12176.6	9322.35	12198	3449.03	4241.32	5396.7	1.26625	0.00669458	0.0306815	2.57483	1.36448	up
MW0153538	Met-Gln-Pro-Arg-Val	Amino acids and derivatives	Amino acids and derivatives	C26H47N9O7S	0.7526	-	11568.9	11813	11930.3	5589.5	5435.28	5130.32	1.32994	5.28801e-06	0.00068245	2.18583	1.12818	up
MW0155216	Phe-His-Trp	Amino acids and derivatives	Amino acids and derivatives	C26H28N6O4	0.7524	-	35976.9	30961	35784.6	15637.7	16645.3	16453.2	1.31985	0.00666621	0.0306815	2.10773	1.07569	up
MW0151131	His-Tyr-Ile-Asp	Amino acids and derivatives	Amino acids and derivatives	C25H34N6O8	0.7497	-	30943.8	24395.6	29678.9	2869.37	5358.64	5967.88	1.28966	0.00221464	0.0156707	5.98894	2.5823	up
MW0155306	Phe-Phe-Thr	Amino acids and derivatives	Amino acids and derivatives	C22H27N3O5	0.7483	-	8630.82	7670.17	8768.72	1457.54	1183.94	599.01	1.29087	0.000127568	0.00327614	7.73639	2.95166	up
MW0148001	Cys-Gln-Met	Amino acids and derivatives	Amino acids and derivatives	C13H24N4O5S2	0.7478	-	11638.4	11591.4	12812.7	5188.71	5926.59	3252.69	1.24222	0.00420602	0.0231331	2.50853	1.32684	up
MW0109233	Phe-Trp	Amino acids and derivatives	Amino acids and derivatives	C20H21N3O3	0.7476	-	5730.71	8614.59	6627.74	1691.34	1034.43	2236.16	1.26001	0.0142842	0.0506631	4.22679	2.07956	up
MW0152861	Lys-Arg-Asp	Amino acids and derivatives	Amino acids and derivatives	C16H31N7O6	0.7474	-	23779.8	20272.4	21149.2	8342.87	7382.38	9686.16	1.30865	0.00102316	0.0101272	2.56583	1.35943	up
MW0156759	Ser-Gly-Pro-Glu-Arg	Amino acids and derivatives	Amino acids and derivatives	C21H36N8O9	0.7472	-	18829.9	11258	10191.3	2571.45	1221.6	1248.24	1.27874	0.0463602	0.110713	7.98986	2.99817	up
MW0159141	Val-Pro-Gly	Amino acids and derivatives	Amino acids and derivatives	C12H21N3O4	0.7434	-	17500	17896.3	19680.9	10540.8	5499.77	6093.65	1.22448	0.0108303	0.0424521	2.48832	1.31517	up
MW0155776	Pro-Arg-Asp	Amino acids and derivatives	Amino acids and derivatives	C15H26N6O6	0.7419	-	16978.5	25531.1	24847.3	9215.34	10337.5	10009.1	1.26336	0.0425282	0.104772	2.2785	1.18809	up
MW0150923	His-Glu-Met	Amino acids and derivatives	Amino acids and derivatives	C16H25N5O6S1	0.7417	-	17249.6	17515.8	24429.7	5056.18	1653.94	5225.15	1.21039	0.00993518	0.0400462	4.95968	2.31025	up
MW0109114	Phe-Ile-Arg	Amino acids and derivatives	Amino acids and derivatives	C21H34N6O4	0.7416	-	20252.7	24428.5	19519.4	1908.72	645.97	251.01	1.26122	0.0028142	0.0181983	22.8822	4.51616	up
MW0150134	Glu-Ser-Arg-Asp	Amino acids and derivatives	Amino acids and derivatives	C18H31N7O10	0.7416	-	6131.72	5891.1	4673.1	3134.8	427.9	1931.4	1.00589	0.0227262	0.0685161	3.03888	1.60354	up
MW0107467	Ile-Trp-Arg	Amino acids and derivatives	Amino acids and derivatives	C23H35N7O4	0.7409	-	5022.77	3422.86	4174.9	1031.85	2633.49	1168.98	1.14092	0.0201437	0.0635946	2.61061	1.38439	up
MW0152340	Leu-Gly-Asp-Val-Ile	Amino acids and derivatives	Amino acids and derivatives	C23H41N5O8	0.7402	-	55686.6	55176.4	61203.5	7569.76	20757	27780.9	1.12778	0.0154086	0.0530656	3.06672	1.6167	up
MW0110078	Trp-Phe-Arg	Amino acids and derivatives	Amino acids and derivatives	C26H33N7O4	0.7368	-	22642.2	15303.4	27005.2	1886.86	4869.09	5160.99	1.23067	0.0269158	0.0766505	5.45029	2.44633	up
MW0150127	Glu-Pro-Pro-Arg-Asp	Amino acids and derivatives	Amino acids and derivatives	C25H40N8O10	0.7363	-	13395.5	14683.3	17180.1	3996.5	3986.02	1739.61	1.25521	0.00160893	0.0129954	4.65524	2.21886	up
MW0145546	Arg-Tyr-Leu-Lys	Amino acids and derivatives	Amino acids and derivatives	C27H46N8O6	0.7362	-	9135.63	7461.28	9069.15	633.09	502.03	306.22	1.31759	0.00368953	0.0214156	17.8071	4.15438	up
MW0151587	Ile-Ser-Val	Amino acids and derivatives	Amino acids and derivatives	C14H27N3O5	0.734	-	11008.4	9891.24	10961	4772.09	4170.49	6347.31	1.26077	0.0042843	0.0233594	2.08377	1.0592	up
MW0149757	Gln-Lys-Leu	Amino acids and derivatives	Amino acids and derivatives	C17H33N5O5	0.7339	-	69305	101351	68610.2	3231.09	1532.84	2611.25	1.31908	0.0187919	0.0606353	32.4421	5.0198	up
MW0155118	Phe-Asp-Ala	Amino acids and derivatives	Amino acids and derivatives	C16H21N3O6	0.7325	-	52074.5	54297	57323.2	6794.42	4973.21	9077.48	1.31461	2.58046e-05	0.0013326	7.85291	2.97323	up
MW0151487	Ile-Leu-Glu	Amino acids and derivatives	Amino acids and derivatives	C17H31N3O6	0.7309	-	17804.2	16763	18511	6863.35	4384.26	6195.35	1.29471	0.000385657	0.00603621	3.04296	1.60547	up
MW0153008	Lys-Ile-Gln-Asp-Lys	Amino acids and derivatives	Amino acids and derivatives	C27H50N8O9	0.7284	-	298967	295112	293353	80276.8	81174.6	82177.3	1.33294	1.12422e-05	0.000871404	3.64256	1.86495	up
MW0157817	Thr-Thr-Ile	Amino acids and derivatives	Amino acids and derivatives	C14H27N3O6	0.7274	-	13714.4	17848.6	14719.9	4009.06	3604.14	4207.11	1.32129	0.0103639	0.0411936	3.91554	1.96921	up
MW0158438	Tyr-Gln-Leu	Amino acids and derivatives	Amino acids and derivatives	C20H30N4O6	0.7256	-	67713.6	74584.9	77928.6	5459.03	7714.47	4326.06	1.321	0.000791927	0.00878801	12.5847	3.6536	up
MW0109327	Pro-Met-Arg	Amino acids and derivatives	Amino acids and derivatives	C16H30N6O4S1	0.7236	-	14600.9	10428.5	14567.4	5042.08	4190.62	2760.2	1.25942	0.0104981	0.0415956	3.30169	1.7232	up
MW0158264	Trp-Trp-Glu	Amino acids and derivatives	Amino acids and derivatives	C27H29N5O6	0.7184	-	12231.9	14138.4	12595.3	4669.41	958.83	5841.9	1.05436	0.0148152	0.0518163	3.39713	1.76432	up
MW0158206	Trp-Met-His	Amino acids and derivatives	Amino acids and derivatives	C22H28N6O4S1	0.7173	-	21758.2	22146.4	21667.9	900.84	392.46	2657.05	1.2557	0.000711364	0.00822776	16.5991	4.05304	up
MW0155870	Pro-Gly-Met-Ile-Lys	Amino acids and derivatives	Amino acids and derivatives	C24H44N6O6S	0.7157	-	42908.7	43141.6	41983.6	12084.7	11568.7	9988.15	1.32804	1.76973e-05	0.00105718	3.80583	1.92821	up
MW0110197	Tyr-Glu-Arg	Amino acids and derivatives	Amino acids and derivatives	C20H30N6O7	0.7155	-	6953.28	8288.1	6011.97	3321.21	1533.41	3809.88	1.13281	0.0118638	0.0447257	2.45292	1.2945	up
MW0145339	Arg-Glu-Ala-Phe-Arg	Amino acids and derivatives	Amino acids and derivatives	C29H47N11O8	0.7124	-	13034.1	9406.96	13354.6	4235.77	2985.61	4361.2	1.27906	0.0155529	0.0533874	3.09047	1.62783	up
MW0150952	His-His-Ala-Ala-Tyr	Amino acids and derivatives	Amino acids and derivatives	C27H35N9O7	0.7108	-	9940.11	8879.81	9730.02	2194.68	2988.54	813.59	1.20855	0.00189352	0.0144701	4.76085	2.25122	up
MW0153055	Lys-Lys-Gln	Amino acids and derivatives	Amino acids and derivatives	C17H34N6O5	0.7105	-	15032.8	11818	12218.1	4253.05	1944.87	1966.96	1.26568	0.00168342	0.01329	4.78499	2.25852	up
MW0109311	Pro-Gln-Lys	Amino acids and derivatives	Amino acids and derivatives	C16H29N5O5	0.7079	-	314287	311200	327923	88811.7	89885.2	88928.2	1.33262	0.000479835	0.00669429	3.56248	1.83288	up
MW0151003	His-Leu-Tyr-Lys	Amino acids and derivatives	Amino acids and derivatives	C27H41N7O6	0.7077	-	101184	101986	107704	20654	3921.01	9897.69	1.23821	0.000783885	0.00872728	9.01796	3.1728	up
MW0146208	Asp-Met-Ile	Amino acids and derivatives	Amino acids and derivatives	C15H27N3O6S	0.7045	-	22960.4	21944.5	24279.2	3649.94	4392.77	2931.88	1.32192	6.8554e-05	0.0023831	6.30402	2.65627	up
MW0155191	Phe-Glu-Tyr	Amino acids and derivatives	Amino acids and derivatives	C23H27N3O7	0.7042	-	7243.26	5583.64	6055.24	1232.56	37.34	1199.36	1.02523	0.00121091	0.0110581	7.64688	2.93487	up
MW0153187	Lys-Tyr-Tyr	Amino acids and derivatives	Amino acids and derivatives	C24H32N4O6	0.7008	-	72271	80612	96850.6	42448.6	38675.2	41888.8	1.2911	0.0254352	0.0739302	2.03015	1.02158	up
MW0156730	Ser-Glu-Glu-Glu-Ile	Amino acids and derivatives	Amino acids and derivatives	C24H39N5O13	0.8158	-	6321.21	6693.9	8561.77	3815.56	1475.19	3088.82	1.14416	0.0108827	0.0425487	2.57494	1.36454	up
MW0145350	Arg-Glu-Lys-Asp-Lys	Amino acids and derivatives	Amino acids and derivatives	C27H50N10O10	0.719	-	8497.8	12081.3	10965.9	2234.89	1355.07	1855.27	1.30631	0.0110413	0.0429105	5.79314	2.53435	up
MW0145382	Arg-Ile-Ala-Glu-Glu	Amino acids and derivatives	Amino acids and derivatives	C25H44N8O10	0.7125	-	12384	20187.2	16113.6	1300.47	370.9	2016.65	1.24646	0.0182826	0.0596031	13.2008	3.72256	up
MW0153169	Lys-Tyr-Ala-Asp	Amino acids and derivatives	Amino acids and derivatives	C22H33N5O8	0.706	-	6943.65	7351.3	7909.77	1712.21	2477.45	3974.87	1.20839	0.0102952	0.0410504	2.71966	1.44342	up
MW0145464	Arg-Phe-His	Amino acids and derivatives	Amino acids and derivatives	C21H30N8O4	0.6982	-	15570.2	12061.1	14240.4	7411.81	3081.47	9293.82	1.03264	0.0369955	0.0950881	2.11611	1.08141	up
MW0144202	Abu-Asp-OH	Amino acids and derivatives	Amino acids and derivatives	C13H14N2O8	0.6904	-	30000.6	26748.9	27274.9	1085.58	4981.95	756.93	1.23575	0.000182042	0.00395196	12.3122	3.62202	up
MW0152271	Leu-Asp-Tyr-Arg-Glu	Amino acids and derivatives	Amino acids and derivatives	C30H46N8O11	0.6901	-	2929.87	2602.06	3748.25	568.38	528.73	853.89	1.29805	0.0131165	0.0480377	4.75663	2.24994	up
MW0152455	Leu-Phe-Phe	Amino acids and derivatives	Amino acids and derivatives	C24H31N3O4	0.6887	-	63672.8	56427.9	56646.9	15128.2	15715.1	21724.2	1.30763	0.000218808	0.00442682	3.3623	1.74945	up
MW0153613	Met-Lys-Ser	Amino acids and derivatives	Amino acids and derivatives	C14H28N4O5S1	0.6871	-	7852.64	12784.5	11254.3	1573.69	1211.3	1340.73	1.31589	0.0234177	0.0700443	7.7299	2.95045	up
MW0144775	Ala-Tyr-Gly	Amino acids and derivatives	Amino acids and derivatives	C14H19N3O5	0.6867	-	190698	172197	177699	57154.3	72854.4	67387	1.31762	0.000109604	0.00303801	2.73863	1.45346	up
MW0155166	Phe-Gln-Phe-Phe-Lys	Amino acids and derivatives	Amino acids and derivatives	C38H49N7O7	0.6822	-	13232.6	12226.6	16395.6	4415.04	6018.59	6252.61	1.27515	0.0108202	0.0424521	2.50834	1.32673	up
MW0106774	Glutaminylhydroxyproline	Amino acids and derivatives	Amino acids and derivatives	C10H17N3O5	0.6815	-	3479.86	3676.04	3312.04	88.84	276.71	778.23	1.19772	0.000921962	0.00957258	9.15206	3.1941	up
MW0144769	Ala-Tyr-Asn	Amino acids and derivatives	Amino acids and derivatives	C16H22N4O6	0.6804	-	18270.5	21344	20321.5	4744.47	5939.33	7550.21	1.2977	0.000354495	0.00588917	3.28704	1.71679	up
MW0158198	Trp-Lys-His	Amino acids and derivatives	Amino acids and derivatives	C23H31N7O4	0.6799	-	5572.89	7879.49	11226.2	1157.4	1388.79	715.87	1.2837	0.0471824	0.112027	7.56534	2.9194	up
MW0157711	Thr-Leu-Thr	Amino acids and derivatives	Amino acids and derivatives	C14H27N3O6	0.678	-	20486.2	15427.2	16145.2	7505.91	8078	7969.86	1.29882	0.0253721	0.0738396	2.21021	1.14418	up
MW0109094	Phe-Asn-Arg	Amino acids and derivatives	Amino acids and derivatives	C19H29N7O5	0.6717	-	54681.5	54023.4	54561.8	9894.65	6754.2	10098	1.31961	0.000382173	0.00601159	6.10414	2.60979	up
MW0109089	Phe-Ala-Leu	Amino acids and derivatives	Amino acids and derivatives	C18H27N3O4	0.6695	-	32342.8	26794.1	34153	13189	10395.5	12793.9	1.30126	0.00671909	0.0307689	2.56443	1.35864	up
MW0151610	Ile-Trp-Asn	Amino acids and derivatives	Amino acids and derivatives	C21H29N5O5	0.6679	-	38839.1	38668.8	44038	18911	3590.06	6860.72	1.14937	0.0134025	0.0487442	4.13959	2.04949	up
MW0159020	Val-His-Glu-Lys-Ala	Amino acids and derivatives	Amino acids and derivatives	C25H42N8O8	0.6637	-	11929.6	12847.2	14257.5	1553.64	3315.66	2583.81	1.28718	0.000366254	0.00594751	5.23731	2.38883	up
MW0154292	Nap-Phe-OH	Amino acids and derivatives	Amino acids and derivatives	C27H22N2O6	0.6635	-	4659.9	2600.32	4808.91	245.12	127.78	66.95	1.29356	0.0315931	0.0859048	27.4392	4.77817	up
MW0150857	His-Asn-Lys-Arg	Amino acids and derivatives	Amino acids and derivatives	C22H39N11O6	0.6623	-	6445.38	6399.63	6014.74	2359.36	2097.61	3763.25	1.23059	0.015616	0.053458	2.29431	1.19806	up
MW0157741	Thr-Met-Glu	Amino acids and derivatives	Amino acids and derivatives	C14H25N3O7S1	0.6571	-	2358.61	3182.72	2912.14	513.85	129.59	486	1.22802	0.00302615	0.01899	7.48466	2.90394	up
MW0156035	Pro-Tyr-Pro-Arg-Ser	Amino acids and derivatives	Amino acids and derivatives	C28H42N8O8	0.655	-	39703.7	45689	44209.8	1570.47	679.44	5209.52	1.2498	8.93188e-05	0.00276844	17.3743	4.11888	up
MW0105650	Arg-Asn	Amino acids and derivatives	Amino acids and derivatives	C10H20N6O4	0.6537	-	32708.5	43683.8	40943.8	9500.31	4618.08	6795.79	1.29116	0.00433677	0.0234827	5.61036	2.48809	up
MW0144734	Ala-Ser-Ser	Amino acids and derivatives	Amino acids and derivatives	C9H17N3O6	0.6525	-	44303.1	41918.9	42126.7	12772.7	14858.2	12853.1	1.32759	9.89795e-06	0.000853997	3.17036	1.66464	up
MW0149629	Gln-Arg-Val-Met-Phe	Amino acids and derivatives	Amino acids and derivatives	C30H49N9O7S	0.6495	-	14882.5	16093.1	16560.9	1526.45	2913.51	1014.64	1.28585	5.57427e-05	0.00220587	8.71495	3.12349	up
MW0144499	Ala-Asn-Lys-Glu-Lys	Amino acids and derivatives	Amino acids and derivatives	C24H44N8O9	0.6466	-	104589	104296	110118	30160.6	30279.3	32941.9	1.33108	6.72833e-05	0.00236058	3.41612	1.77236	up
MW0145332	Arg-Gln-Ser-Lys	Amino acids and derivatives	Amino acids and derivatives	C20H39N9O7	0.6422	-	1489.02	2161.64	1780.36	658.83	1042.84	811.97	1.22002	0.0200408	0.0634369	2.16062	1.11145	up
MW0150124	Glu-Pro-Ile	Amino acids and derivatives	Amino acids and derivatives	C16H27N3O6	0.6401	-	2522.04	3150.93	3571.94	303.19	357.54	198.91	1.31444	0.0103571	0.0411926	10.7544	3.42685	up
MW0109876	Thr-Ile-Lys	Amino acids and derivatives	Amino acids and derivatives	C16H32N4O5	0.64	-	23708.2	26811.2	25887.6	12322.3	9571.23	7563.8	1.27693	0.00132774	0.011676	2.59382	1.37508	up
MW0152351	Leu-His-Ala	Amino acids and derivatives	Amino acids and derivatives	C15H25N5O4	0.6356	-	6343.15	3402.66	5945.6	650.94	104.88	1028.65	1.15374	0.0293137	0.0816114	8.79332	3.13641	up
MW0158873	Val-Ala-Ile	Amino acids and derivatives	Amino acids and derivatives	C14H27N3O4	0.6338	-	4219.35	6008.11	4590.59	1999.05	2663.77	1218.54	1.1807	0.0141502	0.0503865	2.51949	1.33313	up
MW0157797	Thr-Ser-Gln	Amino acids and derivatives	Amino acids and derivatives	C12H22N4O7	0.6323	-	57135.8	32024.8	37550.6	16987.6	5928.94	16066.3	1.13655	0.043924	0.106748	3.25043	1.70063	up
MW0159187	Val-Thr-Pro-Tyr-Met	Amino acids and derivatives	Amino acids and derivatives	C28H43N5O8S	0.6319	-	31616.8	31623.3	30787.3	9121.87	9145.49	10902.9	1.32624	9.04003e-05	0.00278217	3.2234	1.68858	up
MW0150311	Gly-Arg-Val-Arg-Leu	Amino acids and derivatives	Amino acids and derivatives	C25H49N11O6	0.6282	-	62033.1	60704.8	57416.3	25886.2	30153.3	33020.1	1.30445	0.000564977	0.00737309	2.02285	1.01639	up
MW0146243	Asp-Pro-Phe	Amino acids and derivatives	Amino acids and derivatives	C18H23N3O6	0.6236	-	21350.4	16222.5	22544.6	6906.78	3521.52	8699.28	1.20105	0.00607986	0.0290453	3.14298	1.65213	up
MW0156822	Ser-Leu-Lys-Ala-Ser	Amino acids and derivatives	Amino acids and derivatives	C21H40N6O8	0.6196	-	35421.6	31409.8	38507.3	12087.8	5543.7	7959.71	1.27024	0.000710075	0.00822776	4.11621	2.04132	up
MW0145685	Asn-Asn-Gln	Amino acids and derivatives	Amino acids and derivatives	C13H22N6O7	0.6181	-	15913.5	19621.9	18767.4	503.77	252.85	3456.33	1.19431	0.000407581	0.00625487	12.8895	3.68812	up
MW0145881	Asn-Pro-Tyr	Amino acids and derivatives	Amino acids and derivatives	C18H24N4O6	0.612	-	6075.61	6828.84	6643.3	514.87	997.35	709.4	1.31292	0.000104898	0.00301379	8.79887	3.13732	up
MW0155397	Phe-Tyr-Val	Amino acids and derivatives	Amino acids and derivatives	C23H29N3O5	0.609	-	13877.1	12647.8	12063.9	3688.85	750.98	1244.53	1.21997	0.00134845	0.0117351	6.7886	2.76311	up
MW0155108	Phe-Asn-Ile-Glu	Amino acids and derivatives	Amino acids and derivatives	C24H35N5O8	0.6066	-	20775.9	20926.5	20764.5	11550	7451.57	6410.1	1.24646	0.0156688	0.0535804	2.45819	1.2976	up
MW0108623	L-Asparagine, N-[2-(acetylamino)-2-deoxy-beta-D-glucopyranosyl]-	Amino acids and derivatives	Amino acids and derivatives	C12H21N3O8	0.6044	-	8112.33	7905.55	10984.3	4770.19	4399.34	1518.53	1.0697	0.0190728	0.0613213	2.52639	1.33708	up
MW0146242	Asp-Pro-Met	Amino acids and derivatives	Amino acids and derivatives	C14H23N3O6S1	0.6043	-	25632.5	23414.2	25666.3	6216.01	1991.4	2619.48	1.26398	0.000585151	0.00742292	6.90069	2.78674	up
MW0150085	Glu-Lys-Tyr-Ser-Asn	Amino acids and derivatives	Amino acids and derivatives	C27H41N7O11	0.6039	-	31448.6	36155.1	33079.2	8259.45	1309.59	4161.68	1.20158	0.000567161	0.00737309	7.33267	2.87434	up
MW0152856	Lys-Ala-Trp	Amino acids and derivatives	Amino acids and derivatives	C20H29N5O4	0.5943	-	10630.8	10636.6	9874.1	2496.93	443.07	4094.89	1.07433	0.0130961	0.0479909	4.42673	2.14624	up
MW0145946	Asn-Val-Gln-Asp	Amino acids and derivatives	Amino acids and derivatives	C18H30N6O9	0.5927	-	13415.5	18462.4	17736.3	4493.83	5202.58	6920.49	1.279	0.0096722	0.0392123	2.98577	1.5781	up
MW0155256	Phe-Leu-Phe	Amino acids and derivatives	Amino acids and derivatives	C24H31N3O4	0.5913	-	7147.03	6850.34	6862.5	965.88	515.96	663.33	1.31668	6.79428e-06	0.00068951	9.72411	3.28157	up
MW0155307	Phe-Phe-Trp	Amino acids and derivatives	Amino acids and derivatives	C29H30N4O4	0.5749	-	6831.54	11024	8225.8	1899.93	1405.04	1122.1	1.29841	0.0247682	0.0727878	5.89134	2.5586	up
MW0157679	Thr-Ile-Gln	Amino acids and derivatives	Amino acids and derivatives	C15H28N4O6	0.5718	-	27462.5	20885.7	27191.2	9532.19	9050.61	8800.86	1.3111	0.0166759	0.0558706	2.75856	1.46391	up
MW0144675	Ala-Met-Gly-Ile-Met	Amino acids and derivatives	Amino acids and derivatives	C21H39N5O6S2	0.5586	-	38863.7	43014.6	42889.8	8908.65	9077.99	7518.01	1.32811	0.000553845	0.00730558	4.89197	2.29042	up
MW0156830	Ser-Leu-Trp	Amino acids and derivatives	Amino acids and derivatives	C20H28N4O5	0.5524	-	6853.45	8830.82	9545.62	343.48	1114.22	375.27	1.28266	0.00634879	0.0299001	13.7645	3.78288	up
MW0158980	Val-Glu-Asn	Amino acids and derivatives	Amino acids and derivatives	C14H24N4O7	0.5417	-	25421.2	23607.6	30626.5	88.88	817.72	3489.6	1.15635	0.00198614	0.014852	18.1191	4.17944	up
MW0145948	Asn-Val-Glu-Glu	Amino acids and derivatives	Amino acids and derivatives	C19H31N5O10	0.5389	-	13811.2	9063.98	15967.8	126.95	315.76	588.09	1.29271	0.0247754	0.0727878	37.6823	5.23582	up
MW0150343	Gly-Gln-Ile	Amino acids and derivatives	Amino acids and derivatives	C13H24N4O5	0.5273	-	238255	245619	237195	59731.3	63599.2	61410.4	1.33241	2.494e-05	0.00130769	3.90313	1.96463	up
MW0158930	Val-Asn-Val-Asp-Glu	Amino acids and derivatives	Amino acids and derivatives	C23H38N6O11	0.5248	-	7970.11	8898.97	8675.83	3418.85	2738.19	2483.46	1.31113	0.000140786	0.00349162	2.95642	1.56385	up
MW0152567	Leu-Val-Phe	Amino acids and derivatives	Amino acids and derivatives	C20H31N3O4	0.5151	-	6743.85	4939.57	6479.36	1640.53	3587.12	2831.11	1.14863	0.0134971	0.0488628	2.25379	1.17236	up
MW0152332	Leu-Glu-Val	Amino acids and derivatives	Amino acids and derivatives	C16H29N3O6	0.5143	-	250100	252132	263807	30373.6	27363.4	26398.9	1.33195	0.000138517	0.0034731	9.10479	3.18663	up
MW0152984	Lys-His-Asp	Amino acids and derivatives	Amino acids and derivatives	C16H26N6O6	0.5138	-	8415.72	9453.27	10468.1	185.42	1459.31	630.73	1.22658	0.000625137	0.00764469	12.4533	3.63846	up
MW0157848	Thr-Tyr-Phe-Asn-Lys	Amino acids and derivatives	Amino acids and derivatives	C32H45N7O9	0.5034	-	12365.9	15019.3	17451.6	4895.32	5782.62	7546.97	1.25647	0.0124027	0.0462583	2.46019	1.29877	up
MW0145968	L-Asparaginyl-L-asparagine	Amino acids and derivatives	Amino acids and derivatives	C8H14N4O5	0.7315	58471-52-6	318698	401571	316567	102046	120782	110267	1.3157	0.0116163	0.0442583	3.11274	1.63818	up
MW0106629	HMB-Val-Ser-Leu-VE	Amino acids and derivatives	Amino acids and derivatives	C26H39N3O7	0.7034	862891-04-1	53753.5	38190.8	53788.8	25373.6	20190.5	17387	1.24718	0.0199709	0.0633031	2.31502	1.21103	up
MEDN0067	Phenylalanylphenylalanine	Amino acids and derivatives	Amino acids and derivatives	C18H20N2O3	0.9634	201023-39-4	43597.7	42136.7	42383.6	5287.18	5660.56	3737.21	1.32382	1.83022e-06	0.000460631	8.72444	3.12506	up
MEDL00353	Glu-Leu	Amino acids and derivatives	Amino acids and derivatives	C11H20N2O5	0.7787	5969-52-8	135200	138714	136773	38336.7	41800.7	37110.5	1.33083	1.70749e-06	0.000460631	3.50272	1.80848	up
MEDN1387	O-acetyl-L-serine	Amino acids and derivatives	Amino acids and derivatives	C5H9NO4	0.7215	5147-00-2	644323	656282	652376	211779	309881	210214	1.29109	0.00603451	0.0288958	2.66846	1.41601	up
MW0107237	s-Hexylglutathione	Amino acids and derivatives	Amino acids and derivatives	C16H29N3O6S	0.6557	24425-56-7	55414.6	41894.8	32833.1	13810	17002.5	13732.6	1.27093	0.0457428	0.109769	2.92159	1.54675	up
MW0106859	L-Glutaminyl-L-lysine	Amino acids and derivatives	Amino acids and derivatives	C11H22N4O4	0.6216	45234-03-5	185153	191610	197013	92979.5	99407.7	19791.1	1.00618	0.0399505	0.100387	2.70421	1.43521	up
MW0157910	Thr-Ser-Lys	Amino acids and derivatives	Amino acids and derivatives	C13H26N4O6	0.5983	71730-64-8	9618.81	10388.8	10098	4226.8	4541.15	4481.57	1.32915	0.000344209	0.00579082	2.2722	1.18409	up
MW0149948	Glu-Asp-Lys-Glu	Amino acids and derivatives	Amino acids and derivatives	C20H33N5O11	0.8568	-	8552.67	9277.24	9185.07	2073	5883.52	3947.36	1.10566	0.0397048	0.0999292	2.26943	1.18233	up
MW0155260	Phe-Leu-Tyr-Asp	Amino acids and derivatives	Amino acids and derivatives	C28H36N4O8	0.8393	-	17096	17111.1	20668.2	5901.88	5572.33	5388.41	1.32415	0.00790395	0.0344164	3.25425	1.70232	up
MW0151093	His-Thr-Gln-Glu	Amino acids and derivatives	Amino acids and derivatives	C20H31N7O9	0.8089	-	16384.5	16518.6	18994.3	556.28	805.4	326.74	1.31778	0.00205835	0.0151122	30.7372	4.94192	up
MW0151341	Ile-Arg-Tyr-Arg	Amino acids and derivatives	Amino acids and derivatives	C27H46N10O6	0.7085	-	3987.35	6101.98	5468.35	2363.1	1968.3	2836.19	1.22487	0.0329173	0.0881343	2.17056	1.11807	up
MW0106985	Glutaconylcarnitine	Amino acids and derivatives	Amino acids and derivatives	C12H19NO6	0.9854	-	29540.8	31370.3	28966.5	655.16	1313.09	748.02	1.32339	0.000261372	0.00486554	33.0886	5.04826	up
MW0156680	Ser-Asp-His-Arg	Amino acids and derivatives	Amino acids and derivatives	C19H31N9O8	0.7235	-	9093.68	10236.5	9026.66	2548.98	2021.85	1350.76	1.29687	0.000153852	0.00355895	4.78871	2.25964	up
MW0144348	Ac-Val-Ala-Asp-CHO	Amino acids and derivatives	Amino acids and derivatives	C14H23N3O6	0.6742	-	30624.1	30310.7	31287.8	13605.1	11442.1	9035.49	1.29746	0.00330479	0.0200397	2.70585	1.43608	up
MW0110064	Trp-His-Lys	Amino acids and derivatives	Amino acids and derivatives	C23H31N7O4	0.6742	-	8650.82	8770.55	8016.22	2276.08	1737.71	1546.53	1.31758	3.3414e-05	0.00159273	4.57484	2.19372	up
MW0109604	Ser-Arg	Amino acids and derivatives	Amino acids and derivatives	C9H19N5O4	0.6506	-	6679.64	7554.91	7262.78	18.45	1218.08	1125.71	1.00729	0.000365956	0.00594751	9.1004	3.18593	up
MW0139933	Virginiamycin component b	Amino acids and derivatives	Amino acids and derivatives	C28H35N3O7	0.6441	-	798.6	865.31	799.86	351.84	466.81	198.39	1.17461	0.0187804	0.0606293	2.42249	1.27649	up
MW0158533	Tyr-Lys-Arg-Glu	Amino acids and derivatives	Amino acids and derivatives	C26H42N8O8	0.616	-	36972.4	38359.6	37512.3	469.94	170.26	1037.78	1.29783	1.32561e-06	0.000417036	67.2501	6.07146	up
MW0152264	Leu-Asp-His-Arg	Amino acids and derivatives	Amino acids and derivatives	C22H37N9O7	0.5995	-	11921	15476.8	13282.3	262.12	2676.26	112.89	1.1674	0.00087145	0.0092935	13.3322	3.73685	up
MW0106607	5-Phosphonooxy-L-lysine	Amino acids and derivatives	Amino acids and derivatives	C6H15N2O6P	0.5932	-	242862	236679	230868	77740.3	71363.9	77554.2	1.33103	1.56237e-05	0.00103478	3.13427	1.64813	up
MW0156916	Ser-Ser-Val-Gln-Glu	Amino acids and derivatives	Amino acids and derivatives	C21H36N6O11	0.5907	-	6742	7859.62	7124.24	856.06	244.15	489.95	1.28794	0.000318328	0.00547626	13.6627	3.77217	up
MW0106909	Glu-Ile-Ser	Amino acids and derivatives	Amino acids and derivatives	C14H25N3O7	0.5567	-	66884.1	62950.6	66414.9	10860.4	2884.93	15455.2	1.20076	0.00199562	0.0148597	6.72076	2.74862	up
MW0009147	Norcocaine	Amino acids and derivatives	Benzene and substituted derivatives	C16H19NO4	0.8635	18717-72-1	383.33	107.88	9.99	8366.9	3598.14	7462.66	1.19222	0.0490003	0.115299	0.0257982	-5.27658	down
MW0015833	Anthranoyllycoctonine	Amino acids and derivatives	Benzene and substituted derivatives	C32H46N2O8	0.8021	22413-78-1	2088.97	1673.34	1140.22	81596.2	86063.3	88181.7	1.32777	0.000428618	0.0064211	0.0191624	-5.70558	down
MEDP2101	3-Methoxycinnamic acid	Amino acids and derivatives	Benzene and substituted derivatives	C10H10O3	0.7791	6099-04-3 | 17570-26-2	28073	31434.1	30520.1	73553.1	72844.9	72694.5	1.32919	0.000251049	0.00471522	0.41091	-1.28311	down
MW0012071	11-Aminoundecanoic acid	Amino acids and derivatives	Benzene and substituted derivatives	C11H23NO2	0.7716	2432-99-7 | 25035-04-5 | 25587-80-8	6919.52	2424.85	2039.45	225012	248361	224435	1.31213	0.000807384	0.00892805	0.0163137	-5.93777	down
MEDN1876	Vanylglycol	Amino acids and derivatives	Benzene and substituted derivatives	C9H12O4	0.7714	534-82-7	16371.5	20538.6	16366.5	42291.2	33128.6	37770.4	1.28562	0.00664684	0.0306612	0.470683	-1.08717	down
MW0007471	Labetalol	Amino acids and derivatives	Benzene and substituted derivatives	C19H24N2O3	0.7539	36894-69-6 | 32780-40-8	61	1010.88	2285.1	66389.9	62843.1	67175	1.21376	3.71035e-05	0.0016657	0.0170919	-5.87055	down
MW0009992	Triphenylphosphine oxide	Amino acids and derivatives	Benzene and substituted derivatives	C18H15OP	0.7457	791-28-6	1838.61	1538.39	1031.93	12712.8	8267.16	7707.06	1.29421	0.0338051	0.0898614	0.153691	-2.7019	down
MW0016980	Cephalomannine	Amino acids and derivatives	Benzene and substituted derivatives	C45H53NO14	0.7148	71610-00-9	404.58	83.86	797.63	7739.79	8735.64	10781.9	1.23913	0.00793511	0.0344924	0.0471825	-4.4056	down
MW0003014	2-Ethoxynaphthalene	Amino acids and derivatives	Benzene and substituted derivatives	C12H12O	0.9886	93-18-5	2393.25	3678.4	3507.73	22651.9	20221.2	19790.4	1.31826	0.000566873	0.00737309	0.15287	-2.70962	down
MW0007908	N-(2,3-Dihydro-1h-Inden-5-Yl)tetrazolo[1,5-B]pyridazin-6-Amine	Amino acids and derivatives	Benzene and substituted derivatives	C13H12N6	0.9789	930715-48-3	563.59	805.99	595.93	12028.2	13487.7	11309.5	1.32848	0.00270717	0.0178362	0.0533737	-4.22773	down
MW0146903	Bufencarb	Amino acids and derivatives	Benzene and substituted derivatives	C26H38N2O4	0.7412	8065-36-9 | 11096-91-6	127.43	367.87	205.64	12991.5	15635.2	14790.9	1.31877	0.00279382	0.0181037	0.0161442	-5.95284	down
ZINC95909704	Taxuspinanane J	Amino acids and derivatives	Benzene and substituted derivatives	C40H44O12	0.7404	220932-65-0	6799.99	7616.24	6349.55	21189.1	19043.1	21395.3	1.32372	0.000593194	0.00745111	0.336956	-1.56937	down
MEDP2077	1-Phenylbiguanide	Amino acids and derivatives	Benzene and substituted derivatives	C8H11N5	0.7278	102-02-3	3159.56	2190.14	2521.47	187205	176390	180028	1.33134	0.000286272	0.00520585	0.0144791	-6.10988	down
MW0006355	Bifenazate	Amino acids and derivatives	Benzene and substituted derivatives	C17H20N2O3	0.7261	149877-41-8	338.54	874.75	521.34	48883.3	53440.7	51166.2	1.32343	0.000577876	0.00738917	0.0113012	-6.46738	down
MW0117325	Benzothiazole, 2,2'-methylenebis-	Amino acids and derivatives	Benzene and substituted derivatives	C15H10N2S2	0.7174	1945-78-4	37.86	60.03	265.27	6940.27	8764.26	4391.63	1.28138	0.0348424	0.0915358	0.0180711	-5.79017	down
MW0004664	4-Amino-N-hexylbenzenesulfonamide	Amino acids and derivatives	Benzene and substituted derivatives	C12H20N2O2S	0.7169	67491-88-7	130.56	46.95	62.01	2033.96	979.08	2039.62	1.29235	0.04439	0.107341	0.0474047	-4.39883	down
MW0141161	1,3-Dinitropyrene	Amino acids and derivatives	Benzene and substituted derivatives	C16H8N2O4	0.7143	75321-20-9	351.59	315.05	367.85	935.96	1164.69	877.64	1.31089	0.0154662	0.0532057	0.347344	-1.52556	down
MEDP1899	Benzoylecgonine	Amino acids and derivatives	Benzene and substituted derivatives	C16H19NO4	0.7007	519-09-5	9511.32	10300.2	10246.4	32851.8	30745.8	27924.7	1.32689	0.00386344	0.0220788	0.328422	-1.60638	down
MW0004651	4-Amino-n-(4-aminophenyl)benzenesulfonamide	Amino acids and derivatives	Benzene and substituted derivatives	C12H13N3O2S	0.6997	16803-97-7	2684.91	4404.25	4899.53	67378.2	46804.9	73587.5	1.31475	0.0179948	0.0587638	0.0638475	-3.96923	down
MW0008432	4-methyl-N-(naphthalen-1-yl)thiazol-2-amine	Amino acids and derivatives	Benzene and substituted derivatives	C14H12N2S	0.6979	1957-01-3	879.94	59.77	151.32	10770.5	12567.9	9572.42	1.23931	0.00389472	0.0221569	0.0331511	-4.9148	down
MW0007425	Isopropamide	Amino acids and derivatives	Benzene and substituted derivatives	C23H33N2O+	0.6971	7492-32-2	11554.5	9094.1	10237.3	66052.9	84651.2	71715.4	1.32621	0.00663021	0.0306294	0.138863	-2.84826	down
MW0004299	4,4'-Oxydianiline	Amino acids and derivatives	Benzene and substituted derivatives	C12H12N2O	0.6833	101-80-4 | 121509-79-3 | 287476-22-6	1779.16	4526.58	3658.43	15481.9	25369.1	30209.9	1.25964	0.0384774	0.0974636	0.14022	-2.83424	down
MW0001724	2-([1,1'-Biphenyl]-4-yloxy)ethylamine	Amino acids and derivatives	Benzene and substituted derivatives	C14H15NO	0.6575	125470-84-0	1606.86	1592.83	1451.1	5923.64	4985.55	3525.62	1.28347	0.0422225	0.104223	0.322193	-1.634	down
MW0005220	N'-Hydroxy-4-methylbenzenecarboximidamide	Amino acids and derivatives	Benzene and substituted derivatives	C8H10N2O	0.6488	19227-13-5 | 923023-83-0 | 69113-24-2	2639.15	2635.94	2879.48	5220.17	6819.65	5278.3	1.29428	0.0258737	0.0749065	0.470869	-1.0866	down
MEDP1236	Diglycidyl-resorcinol	Amino acids and derivatives	Benzene and substituted derivatives	C12H14O4	0.6474	101-90-6	68086.2	68380	69708.4	270101	268215	252870	1.33235	0.000715351	0.00823963	0.260589	-1.94015	down
MW0000172	Cephaeline	Amino acids and derivatives	Benzene and substituted derivatives	C28H38N2O4	0.6345	483-17-0 | 5483-17-0 | 5853-29-2	9107.49	6922.21	7863.84	28725	28607	35067.3	1.31761	0.00528751	0.0264873	0.25859	-1.95126	down
MW0112955	4-(4-Hydroxyphenyl)-2-butanone O-[2,6-digalloylglucoside]	Amino acids and derivatives	Benzene and substituted derivatives	C30H30O15	0.6296	105274-14-4	393.66	155.64	86.7	6370.51	6628.09	4398.16	1.28911	0.0142959	0.0506758	0.0365585	-4.77365	down
MW0148874	Elaeokanine C	Amino acids and derivatives	Benzene and substituted derivatives	C12H21NO2	0.6243	33023-03-9	384.24	31.16	543.18	3969.14	4320.05	4729.49	1.15611	0.000241103	0.00462507	0.0736311	-3.76354	down
MW0004136	3-methyl-N-naphthalen-2-ylbutanamide	Amino acids and derivatives	Benzene and substituted derivatives	C15H17NO	0.6154	6286-27-7	1297.87	2504.09	3212.72	71123.7	70983.3	70556.7	1.31724	1.62706e-05	0.00104464	0.0329848	-4.92205	down
MW0008211	N-(3-hydroxyphenyl)-Arachidonoyl amide	Amino acids and derivatives	Benzene and substituted derivatives	C26H37NO2	0.6152	183718-75-4	1416.54	970.02	2693.58	22178.7	30862.5	24560.7	1.30094	0.00916403	0.0378844	0.0654641	-3.93315	down
MW0001478	2H-Azepin-2-one, 1,1'-(1,3-phenylenedicarbonyl)bis[hexahydro-	Amino acids and derivatives	Benzene and substituted derivatives	C20H24N2O4	0.6109	7381-13-7	3456.38	9233.58	7110.42	17574.3	16379.8	15596.8	1.14576	0.0190353	0.061232	0.399597	-1.32338	down
ZINC33832840	Monachosorin A	Amino acids and derivatives	Benzene and substituted derivatives	C26H28O4	0.6054	100217-75-2	12466	11180.8	11488.5	28801	25380	21442.6	1.29609	0.0210587	0.0651114	0.464607	-1.10592	down
MW0052466	C-12 NBD-dihydro-Ceramide	Amino acids and derivatives	Benzene and substituted derivatives	C36H63N5O6	0.6036	474943-05-0	2071.01	2007.51	1774.96	17309.4	10194	10817.1	1.31014	0.0412716	0.102803	0.15275	-2.71075	down
MW0009857	Tenovin-1	Amino acids and derivatives	Benzene and substituted derivatives	C20H23N3O2S	0.5895	380315-80-0	8623.89	4700.26	3315.44	20377	20541.4	17851.3	1.22801	0.00397507	0.0223488	0.283132	-1.82045	down
MW0144835	Alangicine	Amino acids and derivatives	Benzene and substituted derivatives	C28H36N2O5	0.5763	16531-04-7	4397.92	6197.5	6540.07	87010.1	89577.4	85204.1	1.32754	1.12108e-05	0.000871404	0.0654547	-3.93336	down
MW0004451	Benzenesulfonamide, 4,4'-oxybis-	Amino acids and derivatives	Benzene and substituted derivatives	C12H12N2O5S2	0.5624	7566-41-8	21.86	217.05	27.97	3141.78	3115.62	3836.28	1.25856	0.00315975	0.0195636	0.0264403	-5.24112	down
MW0005393	5-(3-Carboxybenzoyl)-2-((6-(4-methoxyphenyl)-5-hexenyl)oxy)benzenepropanoic acid	Amino acids and derivatives	Benzene and substituted derivatives	C30H30O7	0.5586	117423-74-2	269.81	530.83	347.01	616.53	896.19	833.66	1.13548	0.0256575	0.0744291	0.489115	-1.03175	down
MW0161621	Novobiocin(1-)	Amino acids and derivatives	Benzene and substituted derivatives	C31H35N2O11-	0.5539	1476-53-5	2432.46	1235.58	1224.21	5706.21	7807.8	7783.35	1.26594	0.00529998	0.0264873	0.229712	-2.1221	down
MEDP2202	2-(2-Amino-3-methoxyphenyl)chromone	Amino acids and derivatives	Benzene and substituted derivatives	C16H13NO3	0.5391	167869-21-8	23197.1	25799.7	14940.6	167105	133971	163368	1.31179	0.00333812	0.0200918	0.137664	-2.86078	down
MEDP2253	O-Desmethylangolensin	Amino acids and derivatives	Benzene and substituted derivatives	C15H14O4	0.5334	21255-69-6	2406.54	3174.88	2223.87	25312.4	28147.8	27667.6	1.32699	0.000465196	0.00660434	0.0962098	-3.37767	down
MW0001234	1-(4-Methylphenyl)-1-cyclopropanecarbonitrile	Amino acids and derivatives	Benzene and substituted derivatives	C11H11N	0.5227	71172-78-6	773.77	1059.54	814.71	2286.92	1766.37	1801.19	1.26915	0.0107115	0.0422057	0.452307	-1.14463	down
MW0007146	Fesoterodine	Amino acids and derivatives	Benzene and substituted derivatives	C26H37NO3	0.5014	286930-03-8	158.65	99.77	118.01	529.16	349.34	339.47	1.26326	0.036846	0.094931	0.309063	-1.69403	down
MW0015564	[(1S,6S,7S,8R,9R,13R,14R,16S,18R)-8-acetyloxy-11-ethyl-5,7,14-trihydroxy-6,16,18-trimethoxy-13-(methoxymethyl)-11-azahexacyclo[7.7.2.12,5.01,10.03,8.013,17]nonadecan-4-yl] benzoate	Amino acids and derivatives	Benzene and substituted derivatives	C34H47NO11	0.7701	-	1244.82	1874.98	2402.41	6729.69	4482.04	4678.24	1.22471	0.0251695	0.0734613	0.347528	-1.5248	down
MW0009424	Phenylhydrazine	Amino acids and derivatives	Benzene and substituted derivatives	C6H8N2	0.7576	-	55.63	227.74	228.33	7734.71	13560.6	14760.1	1.2983	0.0318616	0.0863736	0.014192	-6.13878	down
MW0145226	Arachidonoyl m-Nitroaniline	Amino acids and derivatives	Benzene and substituted derivatives	C26H36N2O3	0.7537	-	31403.8	32510.2	30598.2	67683.2	66038.4	70683.9	1.32992	0.000324148	0.00552721	0.462376	-1.11286	down
MW0002612	2-Acetylaminofluorene	Amino acids and derivatives	Benzene and substituted derivatives	C15H13NO	0.7401	-	110942	117206	117869	301227	286979	271716	1.32903	0.00143088	0.0121499	0.402382	-1.31336	down
MW0144246	Acetoxy-8-gingerol	Amino acids and derivatives	Benzene and substituted derivatives	C21H32O5	0.7113	-	2043.97	3083.18	3053.56	10515.4	10664.6	10146.8	1.30708	0.00040159	0.00617879	0.261141	-1.9371	down
MW0009143	Norbuprenorphine	Amino acids and derivatives	Benzene and substituted derivatives	C25H35NO4	0.7071	-	13130	10022.6	14143.3	107207	83337.9	54979.6	1.29689	0.0433541	0.105853	0.151903	-2.71878	down
MW0129515	1-(2H-1,3-benzodioxol-5-yl)-3-(6-hydroxy-4-methoxy-1-benzofuran-5-yl)propane-1,3-dione	Amino acids and derivatives	Benzene and substituted derivatives	C19H14O7	0.9387	-	5161.91	632.68	5516.41	30766.4	22920.8	21228.3	1.1214	0.00741287	0.0329178	0.150983	-2.72754	down
MW0162231	3,8'-Biflaviolin 2,2'-diolate	Amino acids and derivatives	Benzene and substituted derivatives	C20H8O10-2	0.8356	-	461.29	14586.1	972.82	33762.6	40024.6	44962.3	1.09665	0.00529821	0.0264873	0.134907	-2.88996	down
MW0115084	Pallidol 3,3''-diglucoside	Amino acids and derivatives	Benzene and substituted derivatives	C40H42O16	0.8131	-	12847.6	9305.72	11358.3	24124.5	17983.6	25778.3	1.23199	0.0260077	0.0751292	0.493643	-1.01846	down
MW0143231	4-[(2-aminoacetyl)amino]-N-(2,6-dimethylphenyl)benzamide	Amino acids and derivatives	Benzene and substituted derivatives	C17H19N3O2	0.7332	-	211.82	1509.89	947.49	20644	18100.8	17779.1	1.25555	0.000700427	0.00816127	0.0472226	-4.40438	down
MW0132871	3-[2-(3,4-dihydroxyphenyl)-5,7-dihydroxy-4-oxo-3,4-dihydro-2H-1-benzopyran-8-yl]-5,7-dihydroxy-2-phenyl-3,4-dihydro-2H-1-benzopyran-4-one	Amino acids and derivatives	Benzene and substituted derivatives	C30H22O10	0.7186	-	73.85	124.75	83.73	969.23	2098.57	1770.57	1.30702	0.0452065	0.108872	0.0583523	-4.09907	down
MW0146430	Auramine	Amino acids and derivatives	Benzene and substituted derivatives	C17H21N3	0.7169	-	70.48	615.3	889.54	16766.8	16926	14565.2	1.23319	0.00107381	0.0103723	0.0326438	-4.93705	down
MW0126213	Pradaxa	Amino acids and derivatives	Benzene and substituted derivatives	C34H41N7O5	0.7087	-	3348.63	1342.53	1961.2	4244.15	4816.82	6656.45	1.11696	0.0342144	0.0905668	0.423248	-1.24043	down
MW0011271	[(2R,3S,4S,5R,6S)-6-[(2S,3R,4S,5R,6R)-6-[[(1S,3R,4S,4aR,8aR)-4-[(3S)-3-[(2S,3R,4R,5R,6R)-3,4-dihydroxy-6-methyl-5-[(2S,3R,4R,5R,6S)-3,4,5-trihydroxy-6-methyloxan-2-yl]oxyoxan-2-yl]oxy-3-methylpent-4-enyl]-3,4,8,8a-tetramethyl-1,2,3,4a,5,6-hexahydronaphthalen-1-yl]oxy]-4,5-dihydroxy-2-methyloxan-3-yl]oxy-3,4,5-trihydroxyoxan-2-yl]methyl acetate	Amino acids and derivatives	Benzene and substituted derivatives	C46H76O20	0.6999	-	1827.78	2070.01	1892.76	3683.55	4583.68	4309.87	1.30874	0.00956942	0.0390219	0.460404	-1.11903	down
ZINC85610912	Terrestrin E	Amino acids and derivatives	Benzene and substituted derivatives	C42H30O11	0.6976	-	1721.62	620	473.8	23384.1	27351.8	25799.1	1.29961	0.000858967	0.00925678	0.036786	-4.7647	down
MW0134622	NCGC00384692-01_C32H42O17_beta-D-Glucopyranoside, 6-[[6-deoxy-3-O-[(2E)-3-(3,4-dimethoxyphenyl)-1-oxo-2-propen-1-yl]-alpha-L-mannopyranosyl]oxy]-1a,1b,2,5a,6,6a-hexahydro-1a-(hydroxymethyl)oxireno[4,5]cyclopenta[1,2-c]pyran-2-yl	Amino acids and derivatives	Benzene and substituted derivatives	C32H42O17	0.6895	-	391.86	111.62	430.34	1925.31	2118.01	1726.67	1.21803	0.000470296	0.00661992	0.161841	-2.62735	down
MW0014914	6-[2-(3-hydroxy-2,2,5a-trimethyl-7-methylidene-4,5,6,8,9,9a-hexahydro-3H-benzo[b]oxepin-6-yl)ethyl]-2,2,5a,7-tetramethyl-4,5,7,8,9,9a-hexahydro-3H-benzo[b]oxepine-3,4,6-triol	Amino acids and derivatives	Benzene and substituted derivatives	C30H52O6	0.6768	-	240.94	342.22	153.8	1521.96	1703.38	1417.41	1.29289	0.000473467	0.00664967	0.158734	-2.65532	down
MW0000533	2-hydroxy-6-[(8Z,11Z)-pentadeca-8,11,14-trienyl]benzoic acid	Amino acids and derivatives	Benzene and substituted derivatives	C22H30O3	0.6643	-	1080.46	40.59	1115	22257.2	22126	17084.9	1.16859	0.0056701	0.0278069	0.0363774	-4.78081	down
ZINC32298665	rel-(3R,5R)-1-(3,4-dimethoxyphenyl)decane-3,5-diol	Amino acids and derivatives	Benzene and substituted derivatives	C18H30O4	0.6611	-	60364	60198.2	62792.9	162050	153379	176902	1.32783	0.00396856	0.0223488	0.372423	-1.42499	down
MW0147748	Condurangogenin C	Amino acids and derivatives	Benzene and substituted derivatives	C32H44O7	0.6541	-	1359.55	2681.7	2125.15	12237	10987.4	11447.8	1.2995	5.75359e-05	0.00224854	0.177849	-2.49128	down
FDATN00542	2-Hydroxy-1,4-naphthoquinone	Amino acids and derivatives	Benzene and substituted derivatives	C10H6O3	0.6502	-	2255	4137.45	3276.08	17805.3	21463.1	18167.6	1.30564	0.00148423	0.0124186	0.168336	-2.57059	down
MW0131292	3-(3-Phenylpropyl)phenol	Amino acids and derivatives	Benzene and substituted derivatives	C15H16O	0.6441	-	56467.5	37677.6	18438	106505	108303	100898	1.15306	0.0217082	0.0666935	0.356607	-1.48759	down
MW0006876	Dioctyl phthalate	Amino acids and derivatives	Benzene and substituted derivatives	C24H38O4	0.6384	-	11680.5	10073.5	9545.7	92326.8	83683.2	77804.4	1.32938	0.00268664	0.0177753	0.123317	-3.01955	down
MADN0522	4-Acetamidobenzoic acid	Amino acids and derivatives	Benzene and substituted derivatives	C9H9NO3	0.6018	-	11639.1	10943.5	12774	26352.8	43051.2	40739	1.2804	0.0399711	0.100392	0.321006	-1.63933	down
MW0000853	Trimethyl-(3-naphthalen-1-yl-3-oxopropyl)azanium	Amino acids and derivatives	Benzene and substituted derivatives	C16H20NO+	0.5724	-	184.22	685.7	70.39	7202.93	8501.18	8296.46	1.25333	0.000580168	0.00738917	0.0391787	-4.67379	down
MW0143173	4,4'-(2,3-Dimethyl-1,4-butanediyl)bis(2-methoxyphenol)	Amino acids and derivatives	Benzene and substituted derivatives	C20H26O4	0.5724	-	4186.11	4514.8	4475.69	426107	387093	377781	1.33281	0.00141792	0.0120791	0.0110636	-6.49803	down
MW0156322	R-4-benzyl-3-((R)-3-hydroxy-2,2-dimethyloct-7-ynoyl)-5,5-dimethyloxazolidin-2-one	Amino acids and derivatives	Benzene and substituted derivatives	C22H29NO4	0.5665	-	21080.3	37592.9	34420.3	107628	132172	129873	1.28612	0.00123092	0.0111922	0.251826	-1.9895	down
MW0141793	1-Naphthylacetylspermine	Amino acids and derivatives	Benzene and substituted derivatives	C22H34N4O	0.8326	122306-11-0	2656.3	2452.11	750.57	12987.3	9629.2	8409.21	1.2026	0.0140842	0.0502199	0.188843	-2.40474	down
MW0122803	alpha-Pentyl-3-(2-quinolinylmethoxy)benzenemethanol	Amino acids and derivatives	Benzene and substituted derivatives	C22H25NO2	0.718	101910-24-1	1136.83	966.5	675.34	20273.5	26583.6	21804.7	1.3254	0.00717661	0.0322999	0.040469	-4.62704	down
MW0145022	Americine	Amino acids and derivatives	Benzene and substituted derivatives	C31H39N5O4	0.717	18867-84-0	1873.82	1961.53	1732.34	9792.69	9708.88	10977.9	1.33041	0.00194452	0.0146584	0.18267	-2.45268	down
MW0150605	CID 5476509	Amino acids and derivatives	Benzene and substituted derivatives	C37H44O10	0.6589	55306-11-1	713.91	800.97	678.73	3401.02	3133.09	3383.75	1.32946	0.000230471	0.00454531	0.221178	-2.17672	down
MW0140759	7-Xylosyltaxol B	Amino acids and derivatives	Benzene and substituted derivatives	C50H61NO18	0.6541	90352-19-5	599.45	209.33	221.38	3749.53	6054.01	5661.84	1.28851	0.0185746	0.0602511	0.0666107	-3.9081	down
MW0146553	Beiwutine	Amino acids and derivatives	Benzene and substituted derivatives	C33H45NO12	0.6179	76918-93-9	1478.68	999.6	206.14	5847.54	7642.65	4065.46	1.1478	0.0294383	0.0817774	0.152909	-2.70925	down
MW0006988	Alphazurine	Amino acids and derivatives	Benzene and substituted derivatives	C37H36N2O9S3	0.6	68921-42-6	2206.94	3717.92	3025.8	8785.65	15276.6	12983.1	1.27135	0.0333171	0.0890154	0.241614	-2.04922	down
MW0116887	1-Benzyl-2-methyl-1H-imidazole	Amino acids and derivatives	Benzene and substituted derivatives	C11H12N2	0.5957	13750-62-4	776.66	487.33	396.89	1981.22	2051.53	3178.58	1.26326	0.0327458	0.0878994	0.230315	-2.11832	down
MW0116458	1H-Benzotriazole, 1-(4-piperidinyl)-	Amino acids and derivatives	Benzene and substituted derivatives	C11H14N4	0.5871	79098-96-7	570.76	797.63	903.58	10845.9	22483.5	14856.1	1.31502	0.0462035	0.110537	0.0471505	-4.40658	down
MW0149883	Gloriosine	Amino acids and derivatives	Benzene and substituted derivatives	C21H23NO6	0.5807	7411-12-3	3496.84	2133.27	2328.38	6904.15	8218.85	7451.43	1.27634	0.00109555	0.010476	0.352544	-1.50412	down
MW0142497	Naphthyl-2-methyl-succinic acid	Amino acids and derivatives	Benzene and substituted derivatives	C15H14O4	0.5681	350044-88-1	8270.3	8826.83	7938.99	18463.6	25638.8	22935.6	1.30537	0.0202913	0.063746	0.373462	-1.42097	down
MW0009435	Phenyltrimethylammonium	Amino acids and derivatives	Benzene and substituted derivatives	C9H14N+	0.5646	3426-74-2	7507.45	8754.7	7938.5	56642	62907.9	56681.3	1.3309	0.0012741	0.011436	0.137323	-2.86435	down
MW0108458	NCGC00381196-01_C38H56N6O9_Acetamide, N-[eicosahydro-21-[(4-methoxyphenyl)methyl]-18,22-dimethyl-6-(1-methylethyl)-9-(1-methylpropyl)-5,8,11,16,20,23-hexaoxo-5H,16H-dipyrrolo[2,1-f:2',1'-o][1,4,7,10,13,16]oxapentaazacyclononadecin-17-yl]-	Amino acids and derivatives	Benzene and substituted derivatives	C38H56N6O9	0.9117	-	1096.1	493.83	618.58	3145.08	3799.51	3389.71	1.27516	0.000519108	0.00702192	0.213707	-2.2263	down
FDATN00327	Manidipine	Amino acids and derivatives	Benzene and substituted derivatives	C35H38N4O6	0.7938	-	1538.51	1782.63	3599.6	7905.48	7980.81	6653.29	1.22453	0.00427081	0.0233263	0.307048	-1.70346	down
MW0141697	1-Benzyl-7,8-dimethoxy-3-phenyl-3H-pyrazolo[3,4-c]isoquinoline	Amino acids and derivatives	Benzene and substituted derivatives	C25H21N3O2	0.7677	-	748.64	265.94	729.2	29883.4	28095	27745.4	1.31398	0.000297588	0.00531085	0.0203419	-5.6194	down
MW0111895	2-(3-Hydroxyphenyl)ethanol 1'-glucoside	Amino acids and derivatives	Benzene and substituted derivatives	C14H20O7	0.744	-	2223.67	2061.72	1120.12	2974.37	4105.28	4407.39	1.12561	0.0238622	0.0711569	0.470575	-1.0875	down
MW0000370	Nordihydrocodeine, N,O-bis(trimethylsilyl) deriv.	Amino acids and derivatives	Benzene and substituted derivatives	C23H37NO3Si2	0.7386	-	7743.42	5055.16	4357.41	15809.5	21362.3	15303.6	1.25592	0.0122299	0.0458106	0.326934	-1.61293	down
MW0003444	3-(3,4-dimethoxyphenyl)-N-[2-(1-hydroxy-3-methoxy-4-oxocyclohexa-2,5-dien-1-yl)ethyl]propanamide	Amino acids and derivatives	Benzene and substituted derivatives	C20H25NO6	0.7051	-	12953.8	13810.9	11440.4	34925.7	30957.9	35849.7	1.31915	0.00139639	0.0119958	0.375542	-1.41296	down
MW0011730	NCGC00180409-03_C27H36O6_Benzoic acid, 4-hydroxy-, (3R,4S,8S,8aS)-1,2,3,3a,4,5,8,8a-octahydro-3-hydroxy-6,8a-dimethyl-3-(1-methylethyl)-8-[[(2Z)-2-methyl-1-oxo-2-buten-1-yl]oxy]-4-azulenyl ester	Amino acids and derivatives	Benzene and substituted derivatives	C27H36O6	0.6889	-	2859.36	3012.43	2533.02	6906.4	8550.72	6481.88	1.30577	0.0153797	0.0530242	0.383099	-1.38421	down
MW0130647	2-{3-[(6-carboxy-3,4,5-trihydroxyoxan-2-yl)oxy]-5-methoxyphenyl}-3-hydroxy-5-sulfino-3,4-dihydro-2H-1-benzopyran-7-olate	Amino acids and derivatives	Benzene and substituted derivatives	C22H24O13S	0.6555	-	1157.21	1526.84	769.31	4742.77	4813.78	2694.99	1.22294	0.0415564	0.103317	0.281872	-1.82689	down
MW0130625	2-{2-[(6-carboxy-3,4,5-trihydroxyoxan-2-yl)oxy]-5-hydroxy-4-methoxyphenyl}-3-hydroxy-7-sulfino-3,4-dihydro-2H-1-benzopyran-5-olate	Amino acids and derivatives	Benzene and substituted derivatives	C22H24O14S	0.6383	-	186.61	127.85	220.97	2852.07	2531.48	3681.02	1.32054	0.0137681	0.0494175	0.0590684	-4.08147	down
MW0134266	5-[(E)-2-{3,5-dihydroxy-4-[(1E)-3-methylbut-1-en-1-yl]phenyl}ethenyl]benzene-1,2,4-triol	Amino acids and derivatives	Benzene and substituted derivatives	C19H20O5	0.6284	-	438.83	182.72	84.66	6470.75	8594.56	6817.12	1.28854	0.00737623	0.032855	0.0322729	-4.95353	down
MW0005753	NCGC00381262-01_C29H36O5_9,11a-Methano-11aH-cyclohepta[a]naphthalen-8(9H)-one, 6-(acetyloxy)-5-(benzoyloxy)-2,3,4,4a,5,6,6a,7,10,11-decahydro-1,4,4,9-tetramethyl-	Amino acids and derivatives	Benzene and substituted derivatives	C29H36O5	0.6228	-	418.76	316.23	197.74	3890.42	4684.54	3343.92	1.31077	0.00962167	0.0391278	0.0782565	-3.67565	down
MW0009418	2-Cyclohexyl-2-hydroxy-2-phenylacetic acid	Amino acids and derivatives	Benzene and substituted derivatives	C14H18O3	0.7611	4335-77-7 | 50896-04-3	41132.6	53860.6	47334.3	14760.6	871.09	2447.59	1.13593	0.00217747	0.0155866	7.87242	2.97681	up
MW0146616	(2r,3s)-3-Phenylisoserine ethyl ester	Amino acids and derivatives	Benzene and substituted derivatives	C11H15NO3	0.7337	143615-00-3 | 153433-80-8	11473.7	15410.6	13019.4	1873.97	4794.44	2942.74	1.24523	0.00282342	0.0182018	4.15181	2.05374	up
MW0009160	Noroxycodone	Amino acids and derivatives	Benzene and substituted derivatives	C17H19NO4	0.7294	57664-96-7	49857.6	52360.9	49148.6	27831.3	24356.7	17611.5	1.25945	0.00716865	0.0322872	2.1686	1.11676	up
MEDN0541	DL-3,4-Dihydroxyphenyl glycol	Amino acids and derivatives	Benzene and substituted derivatives	C8H10O4	0.7409	28822-73-3	119917	132696	93723.7	49667.6	54657.4	43533.1	1.28024	0.022145	0.0674852	2.34236	1.22796	up
MW0160671	6alpha-Oxycodol	Amino acids and derivatives	Benzene and substituted derivatives	C18H23NO4	0.7321	7183-69-9	13357.8	13414.9	17442.9	2134.87	6973.39	6870.7	1.08943	0.0115083	0.0440903	2.76711	1.46838	up
MW0009174	N-phenyl-1H-pyrazole-3-carboxamide	Amino acids and derivatives	Benzene and substituted derivatives	C10H9N3O	0.7234	124828-46-2	1640.36	2823.39	2556.06	324.2	379.51	348.28	1.31089	0.0307128	0.0841117	6.67289	2.73831	up
MW0118134	1,3-Bis(1H-benzo[d]imidazol-2-yl)propane	Amino acids and derivatives	Benzene and substituted derivatives	C17H16N4	0.7199	7147-66-2	8783.16	5471.92	9016.04	1222.24	988.25	1435.23	1.30418	0.0279816	0.0785854	6.38313	2.67426	up
MEDP2126	(4-Ethoxyphenyl)urea	Amino acids and derivatives	Benzene and substituted derivatives	C9H12N2O2	0.7169	150-69-6	45356.9	45201.2	44225.8	18951.4	18818.8	19860	1.33179	7.92831e-07	0.00035774	2.33877	1.22575	up
MW0001059	N-(2,4-Dinitroanilino)maleimide	Amino acids and derivatives	Benzene and substituted derivatives	C10H6N4O6	0.7062	20970-35-8	7799.05	8498.99	8347.36	332.92	337.3	648.58	1.31857	7.78644e-05	0.00253763	18.6877	4.22402	up
MW0116257	1-(1-benzyl-1H-benzimidazol-2-yl)ethanol	Amino acids and derivatives	Benzene and substituted derivatives	C16H16N2O	0.706	56653-47-5	961.95	1305.78	1049.79	556.12	285.89	530.5	1.18853	0.00918167	0.0379176	2.41712	1.27329	up
MW0000092	5-Hydroxy-4-methoxy-6-canthinone 3-N-oxide	Amino acids and derivatives	Benzene and substituted derivatives	C15H10N2O4	0.6944	129722-98-1	3895.39	4788.14	5349.19	693.77	321.51	20.99	1.12202	0.00341899	0.020333	13.5416	3.75932	up
MW0117529	2-(3-Methylphenyl)-1,3-benzoxazol-5-amine	Amino acids and derivatives	Benzene and substituted derivatives	C14H12N2O	0.6933	293738-20-2	53648.1	59654.2	69820.9	10600.9	19532.4	11747.4	1.28675	0.00241964	0.0165843	4.37251	2.12846	up
MW0000209	Cytochalasin e	Amino acids and derivatives	Benzene and substituted derivatives	C28H33NO7	0.6886	36011-19-5	28266.4	27886.3	23798.5	9190.84	13648.5	11539.8	1.27752	0.0014569	0.0122551	2.32557	1.21759	up
MW0117498	2-(3,4,5-trimethoxyphenyl)-1H-benzimidazole	Amino acids and derivatives	Benzene and substituted derivatives	C16H16N2O3	0.6862	175714-45-1	40518.6	37631.1	37757.6	6324.55	4280.82	2226.58	1.28787	3.29421e-05	0.00158222	9.03271	3.17516	up
MEDN1191	1,2-epoxy-3-(p-nitrophenoxy) propane	Amino acids and derivatives	Benzene and substituted derivatives	C9H9NO4	0.6826	5255-75-4	5059.2	4266.67	6763.91	1525.6	1447.05	1588.68	1.30178	0.0344973	0.0910092	3.52743	1.81862	up
MW0001232	1-(Phenylsulfonyl)cyclopentanecarboxylic acid	Amino acids and derivatives	Benzene and substituted derivatives	C12H14O4S	0.6761	134937-34-1	5030.19	4332.48	6318.72	2716.41	1200.56	1878.14	1.19158	0.0125728	0.046658	2.70597	1.43615	up
ZINC101320077	2,7-Dideacetoxytaxinine J	Amino acids and derivatives	Benzene and substituted derivatives	C35H44O8	0.6418	115810-14-5	18016.7	16940	16544.2	5187.7	3606.63	5744.3	1.30097	0.000203112	0.00424896	3.54235	1.82471	up
MW0003368	Mmp inhibitor II	Amino acids and derivatives	Benzene and substituted derivatives	C21H27N3O8S2	0.6415	203915-59-7	14898	13498.5	11095.2	6177.75	4594.42	2464.51	1.19572	0.00481583	0.0250216	2.98351	1.57701	up
MW0157250	Stypandrol	Amino acids and derivatives	Benzene and substituted derivatives	C26H22O6	0.63	99305-33-6	9403.53	6983.92	10774	372.26	133.64	239.87	1.31283	0.0151827	0.0525677	36.4207	5.18668	up
MW0005300	4-Phenyl-2-butanol	Amino acids and derivatives	Benzene and substituted derivatives	C10H14O	0.6284	2344-70-9	11456.6	11650.9	13612.4	6257.9	5326.3	3011.39	1.20475	0.00471872	0.0246596	2.51582	1.33103	up
MW0117182	1-Methyl-1H-benzimidazole-2-thiol	Amino acids and derivatives	Benzene and substituted derivatives	C8H8N2S	0.6015	2360-22-7	5580.45	9022.71	5137.22	726.81	668.25	737.3	1.31579	0.0410558	0.102428	9.25753	3.21063	up
MW0003826	Benzamide, 3-amino-N-(3-aminophenyl)-	Amino acids and derivatives	Benzene and substituted derivatives	C13H13N3O	0.5996	101-12-2	42777.3	61491.5	76923.2	7809.13	3993.58	6336.74	1.30018	0.0301142	0.0828864	9.98884	3.32032	up
MW0126442	Rhodamine 6G	Amino acids and derivatives	Benzene and substituted derivatives	C28H31N2O3	0.5198	47724-48-1	6657.81	4384.12	4728.01	2412.21	2492.82	1765.58	1.23952	0.0396954	0.0999292	2.36409	1.24129	up
MW0008616	Tenovin-6	Amino acids and derivatives	Benzene and substituted derivatives	C25H34N4O2S	0.8798	-	38084.7	29486.9	26862.5	17285.2	6818.33	3386.95	1.10705	0.0155854	0.0534114	3.43516	1.78038	up
MW0015862	1-O-Hexadecyl-2-arachidonoyl-sn-glycero-3-phosphocholine	Amino acids and derivatives	Benzene and substituted derivatives	C44H82NO7P	0.7496	-	18924	14121.5	18668.7	2891.34	11104.5	5833.83	1.07591	0.0270181	0.0768527	2.60792	1.3829	up
MW0143137	(2S,3R,4R,5R,6R)-2-methyl-6-[[(2R,3S,4S,5R,6R)-3,4,5-trihydroxy-6-[(2E,4E)-3-methyl-5-[2,6,6-trimethyl-4-[(2R,3R,4S,5S,6R)-3,4,5-trihydroxy-6-(hydroxymethyl)oxan-2-yl]oxycyclohexen-1-yl]penta-2,4-dienoxy]oxan-2-yl]methoxy]oxane-3,4,5-triol	Amino acids and derivatives	Benzene and substituted derivatives	C33H54O16	0.9597	-	111284	123102	120404	36493.8	36453.6	35712.9	1.33118	0.0018108	0.0140571	3.26513	1.70714	up
MW0163239	3-hydroxy-6-[(2E)-3-(4-hydroxyphenyl)prop-2-enoyl]-5-methoxy-2-(3-methylbut-2-en-1-yl)phenolate	Amino acids and derivatives	Benzene and substituted derivatives	C21H21O5-	0.6969	-	22241.6	22737.8	20781.3	1150.5	231.9	915.26	1.2832	9.59974e-05	0.00287771	28.6207	4.83899	up
MW0130528	2-[1-hydroxy-3-(4-hydroxyphenyl)propyl]-3,5-dimethoxyphenol	Amino acids and derivatives	Benzene and substituted derivatives	C17H20O5	0.6953	-	4632.92	4116.47	2564.96	94.36	78.07	586.37	1.22507	0.0235175	0.0702955	14.9108	3.89829	up
MW0105633	Antanapeptin B	Amino acids and derivatives	Benzene and substituted derivatives	C41H62N4O8	0.6223	-	333951	345762	357759	97308.4	100997	100528	1.33215	0.000575871	0.00738917	3.47174	1.79566	up
MW0142061	2,4-Dinitroanisole	Amino acids and derivatives	Benzene and substituted derivatives	C7H6N2O5	0.6081	-	3224.81	3141.78	2795.54	336.37	835.39	511.68	1.27585	0.000237751	0.00461481	5.4425	2.44427	up
MW0113133	[5-(5-acetyloxy-3,4-dihydroxy-6-methyloxan-2-yl)oxy-2-[6-[4-[3,4-dihydroxy-5-(hydroxymethyl)oxolan-2-yl]oxy-2,6-dihydroxy-3-[3-(4-hydroxyphenyl)propanoyl]phenyl]-4,5-dihydroxy-2-methyloxan-3-yl]oxy-3-hydroxy-6-methyloxan-4-yl] (E)-3-(4-hydroxyphenyl)prop-2-enoate	Amino acids and derivatives	Benzene and substituted derivatives	C49H60O24	0.5985	-	17361.5	14475	11229	7908.96	4963.86	5836.63	1.21811	0.0274842	0.0777916	2.3018	1.20276	up
MW0140367	(3R)-9-[(2R,4R,5S,6R)-4,5-dihydroxy-6-methyl-tetrahydropyran-2-yl]-3,5,8-trihydroxy-3-methyl-2,4-dihydrobenzo[a]anthracene-1,7,12-trione	Amino acids and derivatives	Benzene and substituted derivatives	C25H24O9	0.5421	-	1729.82	1988.37	1391.76	297.18	386.17	646.14	1.25395	0.00626201	0.02958	3.84354	1.94244	up
MW0014953	6-[(3-carboxy-3-methylprop-2-en-1-yl)oxy]-3,4,5-trihydroxyoxane-2-carboxylic acid	Amino acids and derivatives	Benzene and substituted derivatives	C11H16O9	0.5316	-	17874.9	15729.9	17459.1	1222.59	3033.48	3451.11	1.26529	0.000109249	0.00303801	6.62549	2.72803	up
ZINC13373207	Artoindonesianin X	Amino acids and derivatives	Benzene and substituted derivatives	C29H34O4	0.5264	-	13089.7	11757.4	7863.5	624.57	695.86	133.12	1.26375	0.0207937	0.0647052	22.5039	4.4921	up
ZINC13432310	(1R)-1-Isopropyl-3abeta,6-dimethyl-1,2,3,3a,4,7,8,8aalpha-octahydroazulene-1beta,3alpha,4beta,8alpha-tetraol 3-acetate 4-benzoate 8-[(2Z)-2-methyl-2-butenoate]	Amino acids and derivatives	Benzene and substituted derivatives	C29H38O7	0.5171	-	8732.38	10400.1	5047.69	117.2	2160.25	528.42	1.12235	0.0324475	0.0874719	8.61772	3.10731	up
MW0007237	Gentian violet cation	Amino acids and derivatives	Benzene and substituted derivatives	C25H30N3+	0.8907	14426-25-6	7100.16	8163.91	8188.53	370.17	651.6	440.31	1.32291	0.00151074	0.0124909	16.0406	4.00365	up
MW0141754	1-Hydroxy-2-(beta-D-glucosyloxy)-9,10-anthraquinone	Amino acids and derivatives	Benzene and substituted derivatives	C20H18O9	0.7449	31297-82-2	2791.12	4307.92	2855.06	238.76	301.66	119.7	1.30041	0.0235375	0.070322	15.0792	3.91449	up
MW0007005	1-(5-Amino-2-phenyl-[1,3,4]thiadiazol-3-yl)-ethanone	Amino acids and derivatives	Benzene and substituted derivatives	C10H11N3OS	0.7071	62236-09-3	4181.14	5156.72	5363.75	640.59	702.74	602.51	1.32787	0.0069883	0.0316106	7.55541	2.91751	up
MW0002006	2-(Benzylsulfanyl)benzenecarboxylic acid	Amino acids and derivatives	Benzene and substituted derivatives	C14H12O2S	0.7024	1531-80-2	10993.1	11276.5	10722.4	5049.11	5832.08	5347.55	1.32278	8.23333e-05	0.00260862	2.03293	1.02356	up
MW0108765	Neotame	Amino acids and derivatives	Benzene and substituted derivatives	C20H30N2O5	0.6651	165450-17-9	32521.6	30752.2	30273.6	7607.72	4490.03	9427.2	1.27955	0.000828511	0.00911362	4.346	2.11969	up
MEDP2277	CAY-10573	Amino acids and derivatives	Benzene and substituted derivatives	C33H31NO5	0.598	853652-40-1	3824.15	4397.95	5892.21	1282.28	2285.48	2120.96	1.20162	0.0275716	0.0778637	2.4811	1.31098	up
MW0119299	3-[(E)-Phenyldiazenyl]biphenyl-4-ol	Amino acids and derivatives	Benzene and substituted derivatives	C18H14N2O	0.5389	63467-44-7	10409.1	10453.5	10546.2	441.17	61.65	620.85	1.24284	0.000125356	0.00325925	27.952	4.80488	up
MW0131944	3,4,5-trihydroxy-6-[5-hydroxy-2-(4-hydroxy-3-methylbut-2-en-1-yl)-4-(6-hydroxy-3-oxo-2,3-dihydro-1-benzofuran-2-yl)-3-methoxyphenoxy]oxane-2-carboxylic acid	Amino acids and derivatives	Benzene and substituted derivatives	C26H28O13	0.9568	-	146547	262819	158971	13506.1	19407	8127.3	1.29771	0.0403425	0.101009	13.8482	3.79163	up
MW0114447	2-Methoxy-4-[2-propenyl]phenyl 6-O-beta-D-glucopyranosyl-beta-D-glucopyranoside	Amino acids and derivatives	Benzene and substituted derivatives	C22H32O12	0.845	-	52774.1	54639	51654.3	92.51	3378.55	270.22	1.21785	4.44091e-06	0.000681518	42.5168	5.40996	up
MW0135499	6-[3,7-dihydroxy-2-(4-hydroxy-3-methoxyphenyl)-3,4-dihydro-2H-1-benzopyran-4-yl]-2-(3,4-dihydroxyphenyl)-8-[2-(3,4-dihydroxyphenyl)-3,7-dihydroxy-3,4-dihydro-2H-1-benzopyran-4-yl]-3,4-dihydro-2H-1-benzopyran-3,5,7-triol	Amino acids and derivatives	Benzene and substituted derivatives	C46H40O16	0.7965	-	15348.8	14639.3	15554.1	5794.13	9526.99	6712.42	1.23877	0.0155444	0.0533871	2.06695	1.0475	up
MW0144887	Allocain-S	Amino acids and derivatives	Benzene and substituted derivatives	C20H25NO2	0.718	-	2339.86	2534.17	2130.76	513.37	654.07	790.94	1.30479	0.000551928	0.00729565	3.57683	1.83868	up
MW0130303	[2,4-dihydroxy-3-[(E)-3-methylbut-1-enyl]phenyl]-[6-(2,4-dihydroxyphenyl)-2-(2,6-dihydroxyphenyl)-4-methylcyclohex-3-en-1-yl]methanone	Amino acids and derivatives	Benzene and substituted derivatives	C31H32O7	0.7098	-	24257.2	30411.3	31127.1	11027.9	10686.1	8993.19	1.30756	0.00935737	0.0384563	2.79399	1.48233	up
MW0135855	6-{[2,2-dimethyl-6-(3-oxo-3-phenylprop-1-en-1-yl)-2H-chromen-5-yl]oxy}-3,4,5-trihydroxyoxane-2-carboxylic acid	Amino acids and derivatives	Benzene and substituted derivatives	C26H26O9	0.6661	-	1784.09	1847.11	1932.71	99.28	429.33	929.65	1.05359	0.0266398	0.0761332	3.81544	1.93185	up
MW0134065	[5,7-dihydroxy-2-(4-hydroxy-3-methoxyphenyl)-3,4-dihydro-2H-chromen-3-yl] 3,4,5-trihydroxybenzoate	Amino acids and derivatives	Benzene and substituted derivatives	C23H20O10	0.6485	-	21869.7	18868	19377.9	7653.71	7832.55	6704.17	1.32136	0.00220051	0.0156095	2.70908	1.4378	up
MW0159462	Zizybeoside II	Amino acids and derivatives	Benzene and substituted derivatives	C25H38O16	0.6475	-	11327.5	12170.1	11376	1036.86	592.22	704.18	1.3232	6.25862e-05	0.00231111	14.9463	3.90171	up
MW0129927	[3,4,5-Trihydroxy-6-(hydroxymethyl)oxan-2-yl] 3-hydroxy-4,5-dimethoxybenzoate	Amino acids and derivatives	Benzene and substituted derivatives	C15H20O10	0.6226	-	3361.2	3774.56	3504.18	781.53	1329	467.56	1.23628	0.00281804	0.0182018	4.12706	2.04512	up
MW0139214	Osmanthuside A	Amino acids and derivatives	Benzene and substituted derivatives	C23H26O9	0.6202	-	36577.4	38032.2	44125.3	7940.65	10480.7	5009.88	1.28768	0.000662991	0.00796095	5.06739	2.34124	up
ZINC85854118	Blestrianol B	Amino acids and derivatives	Benzene and substituted derivatives	C37H32O7	0.6159	-	7991.29	9955.71	8764.08	3324.26	5774.57	3300.29	1.19689	0.0116613	0.0443075	2.15427	1.1072	up
MW0105377	NCGC00347652-02_C35H53N5O7_12-Benzyl-3-isobutyl-6,9-diisopropyl-5,8-dimethyldodecahydro-1H,3H-pyrrolo[1,2-q][1,4,7,10,13,17]oxapentaazacyclononadecine-1,4,7,10,13,17(14H)-hexone	Amino acids and derivatives	Benzene and substituted derivatives	C35H53N5O7	0.5114	-	2060.85	2922.21	2594.87	874.61	63.85	267.21	1.11328	0.00372485	0.0215808	6.28524	2.65197	up
MEDN0555	Hydroxyphenyllactic acid	Amino acids and derivatives	Phenolic acids	C9H10O4	0.9698	306-23-0	909143	924209	916363	2094.84	1100.99	830.35	1.3285	1.96698e-05	0.00111497	682.959	9.41565	up
MW0114272	Dihydrostreptomycin	Amino acids and derivatives	Amines	C21H41N7O12	0.9865	128-46-1 | 5490-27-7	2458.69	5498.11	3891.94	29569.8	23069.7	15431.2	1.2621	0.0392406	0.0989982	0.174065	-2.5223	down
MEDP1503	N-Acetylhistamine	Amino acids and derivatives	Amines	C7H11N3O	0.8009	673-49-4	8701.71	21957.3	26784.2	61765.7	75281.2	68084.1	1.18718	0.00257387	0.0172653	0.280032	-1.83634	down
MW0139063	N-(4,7-Dihydroxy-8-methyl-2-oxo-2H-chromen-3-yl)-2,2-dimethylchromane-6-carboxamide	Amino acids and derivatives	Amines	C22H21NO6	0.6984	31589-45-4	11085.4	9485.43	10070	38478.8	42909.4	37125.9	1.32735	0.00208551	0.0152051	0.258542	-1.95153	down
MW0108412	N-(2-Oxotetrahydrofuran-3-YL)octanamide	Amino acids and derivatives	Amines	C12H21NO3	0.6882	147852-84-4	1120.02	894.18	881.31	82853.9	88249.4	70948	1.33169	0.00407836	0.0227268	0.0119624	-6.38535	down
MW0106617	Ethosuximide	Amino acids and derivatives	Amines	C7H11NO2	0.6562	77-67-8	352.98	222.55	539.04	6199.37	7385.14	5101.81	1.30893	0.011253	0.0433848	0.0596463	-4.06742	down
MW0123332	Guanylurea cimetidine	Amino acids and derivatives	Amines	C10H18N6OS	0.6533	77076-18-7 | 52568-80-6	5507.55	6112.92	5939.82	54943	45470.9	31519.7	1.31494	0.0303207	0.0833311	0.1331	-2.90942	down
MW0125368	N-(3-propan-2-yloxypropyl)-7H-purin-6-amine	Amino acids and derivatives	Amines	C11H17N5O	0.5653	5444-52-0	6643.2	6655.25	5323.68	20191	19289.5	20780.1	1.32179	2.34877e-05	0.00127401	0.309026	-1.6942	down
MW0145223	N-(2-hydroxyethyl-1,1,2,2-d4)-5Z,8Z,11Z,14Z-eicosatetraenamide	Amino acids and derivatives	Amines	C22H37NO2	0.5296	946524-40-9	2274.87	273.46	3999.12	51347.7	48719.2	51698	1.21496	5.39744e-06	0.00068245	0.0431421	-4.53476	down
MW0107369	Hoiamide C	Amino acids and derivatives	Amines	C37H62N4O7S3	0.7259	-	1020.42	661.08	1175.81	5452.23	6564.65	8231.19	1.30373	0.0161889	0.054712	0.141115	-2.82505	down
MW0127975	Lemairamide	Amino acids and derivatives	Amines	C20H23NO3	0.93	-	1113	5534.54	5216.03	47748.7	44558.6	49972.5	1.24215	3.60033e-05	0.00165353	0.083382	-3.58412	down
ZINC85541166	Tribulusamide B	Amino acids and derivatives	Amines	C36H34N2O9	0.697	-	3277.71	1790.56	3303.27	7064.19	5842.81	7707.42	1.2068	0.00542587	0.027019	0.406101	-1.30009	down
MW0141735	1-Guanidino-1-deoxy-scyllo-inositol	Amino acids and derivatives	Amines	C7H15N3O5	0.623	-	3525.15	818.08	3567.55	29366.7	27630.2	26903.5	1.24462	3.80706e-05	0.0016657	0.0942878	-3.40679	down
MW0106070	N-((3S,5S)-1-(Benzo[d][1,3]dioxol-5-ylmethyl)-5-(piperazine-1-carbonyl)pyrrolidin-3-yl)-N-(3-methoxybenzyl)-3,3-dimethylbutanamide	Amino acids and derivatives	Amines	C31H42N4O5	0.9355	334998-36-6	1042.83	560.73	939.34	5544.54	8107.06	5890.89	1.30231	0.0169207	0.0563905	0.130122	-2.94207	down
MW0107190	Glycyl-L-phenylalanine 2-naphthylamide	Amino acids and derivatives	Amines	C21H21N3O2	0.9209	21438-66-4	3114.66	1482.2	1190.88	66447.6	85921.9	52671.9	1.31249	0.0201125	0.0635288	0.0282272	-5.14677	down
MW0125392	N-(4,6-diphenylpyrimidin-2-yl)butanamide	Amino acids and derivatives	Amines	C20H19N3O	0.8986	820961-65-7	313	797.69	880.47	32011.6	39929.7	30774.4	1.31457	0.00704699	0.0318075	0.0193852	-5.6889	down
MW0125390	N-(4,6-diphenylpyrimidin-2-yl)-3-methylbutanamide	Amino acids and derivatives	Amines	C21H21N3O	0.7219	820961-70-4	4813.25	4887.56	1679.43	39105.4	48264.4	36719	1.27982	0.00525186	0.0263606	0.0917104	-3.44677	down
MW0110892	Selexipag	Amino acids and derivatives	Amines	C26H32N4O4S	0.6953	475086-01-2	4087.21	4935.09	3298.01	19495	21942.9	18428.2	1.31638	0.00116913	0.0108429	0.205798	-2.2807	down
MW0154237	N-Acetyl-leu-leu-tyr-amide	Amino acids and derivatives	Amines	C23H36N4O5	0.7091	-	2191.51	1516.37	1831.97	14432.5	17923.7	17379.6	1.32441	0.00432379	0.0234827	0.111386	-3.16637	down
MW0005557	5-Aminoimidazole-4-carboxamide	Amino acids and derivatives	Amines	C4H6N4O	0.7341	360-97-4	14664.9	13543.7	14416.8	3705.64	5120.76	1618.71	1.21334	0.00485641	0.0251701	4.08089	2.02888	up
MW0126135	Picolinamide	Amino acids and derivatives	Amines	C6H6N2O	0.7122	1452-77-3	37762.6	64536.7	62513.4	11026.9	13617.1	14608.1	1.28597	0.0380058	0.0967363	4.19882	2.06998	up
MW0111333	Triethanolamine	Amino acids and derivatives	Amines	C6H15NO3	0.8201	102-71-6	62899.1	60990.1	50905	14198.5	18568.1	14168.3	1.31438	0.00322734	0.019715	3.72418	1.89692	up
MW0052909	Finasteride 2-(2-Methylpropanol)amide	Amino acids and derivatives	Amines	C23H36N2O3	0.7143	116285-36-0	10813	12251.1	11768.7	1004.31	1027.1	1117.54	1.33196	0.00150116	0.0124909	11.0617	3.46751	up
MW0111205	N-ethyl-2-formylhydrazinecarbothioamide	Amino acids and derivatives	Amines	C4H9N3OS	0.712	31409-15-1	14681	13077.6	13696.2	4760.57	4814.32	4785.05	1.33037	0.00263723	0.0175221	2.88684	1.52949	up
MW0154347	Neamine	Amino acids and derivatives	Amines	C12H26N4O6	0.6785	3947-65-7	10582.4	11143.6	10805.6	4755.85	4147.48	5501.1	1.30673	0.00134351	0.0117351	2.25845	1.17533	up
MW0116871	1-(1-Benzothiophen-3-Yl)methanamine	Amino acids and derivatives	Amines	C9H9NS	0.6609	40615-04-1	1851.75	1445.6	1242.58	55.31	92.05	51.06	1.32044	0.0145921	0.051321	22.8804	4.51604	up
MW0110820	2,6-Diamino-4,5,6,7-tetrahydrobenzothiazole	Amino acids and derivatives	Amines	C7H11N3S	0.6577	104617-49-4 | 106006-83-1	85718.9	82648.1	84597.6	4135.94	4164.89	4435.34	1.33289	0.000106772	0.00303801	19.8619	4.31193	up
MW0125380	2-Thiophenecarboxamide, N-3-pyridinyl-	Amino acids and derivatives	Amines	C10H8N2OS	0.6526	62289-81-0	21399.8	24512.7	14433.2	5631.59	9131.44	5474.31	1.22947	0.0325086	0.0875992	2.9819	1.57623	up
MW0116201	[4-(4-Oxo-3,4-Dihydroquinazolin-2-Yl)phenyl]methanesulfonamide	Amino acids and derivatives	Amines	C15H13N3O3S	0.6783	-	2204.52	2589.69	1617.9	750.31	549.8	817.31	1.26515	0.0291726	0.0813005	3.02827	1.59849	up
ZINC13380572	Cuscuta propenamide 2	Amino acids and derivatives	Amines	C22H27NO3	0.5584	-	44225.8	44881.9	45101.9	12574.1	11126.3	11375.3	1.33093	3.95651e-06	0.000655114	3.82629	1.93595	up
MW0142296	2'-Deamino-2'-hydroxyparomamine	Amino acids and derivatives	Amines	C12H24N2O8	0.5536	-	7553.3	8632.73	8191.54	175.27	148.67	451.7	1.30847	0.000679772	0.0080272	31.429	4.97402	up
MW0114239	1-(2-Butoxy-1-methylethoxy)propan-2-ol	Amino acids and derivatives	Alcohols	C10H22O3	0.7057	29911-28-2 | 9003-13-8 | 146396-50-1	234.88	571.46	751.09	392764	459585	383357	1.3258	0.00338401	0.0202432	0.00126036	-9.63195	down
MW0114240	2-Propanol, 1-(1-methyl-2-propoxyethoxy)-	Amino acids and derivatives	Alcohols	C9H20O3	0.5259	29911-27-1	878.86	655.63	579.73	124210	124354	117811	1.33152	0.000308773	0.00544202	0.00577066	-7.43705	down
MW0129624	1-(Dimethylamino)-2-methyl-3,4-diphenylbutane-1,3-diol	Amino acids and derivatives	Alcohols	C19H25NO2	0.9714	-	3286.44	386.25	279.54	50538.3	57649.7	51306.6	1.25479	0.00041303	0.00630706	0.0247797	-5.3347	down
MW0157182	Spirosolane-15-keto-3-ol-3-O-diglycoside	Amino acids and derivatives	Alcohols	C39H63NO12	0.9358	-	2376.91	123.63	2093.57	8741.7	9031.15	8318.26	1.02538	0.00610264	0.0290453	0.17608	-2.5057	down
ZINC95910220	4beta,4'beta-Oxybis(3,4,8,9-tetrahydro-8alpha-isopropenyl-5-methoxy-2alpha-phenyl-2H-furo[2,3-h]-1-benzopyran)	Amino acids and derivatives	Alcohols	C42H42O7	0.7153	-	908.6	405.74	2730.97	11976.3	12315.1	18124.8	1.22336	0.0151327	0.05246	0.0953716	-3.3903	down
ZINC70455048	(2R,3S,4S,5R,6R)-2-[[(2R,3R,4R)-3,4-dihydroxy-4-(hydroxymethyl)oxolan-2-yl]oxymethyl]-6-[(2R)-4-[(1S,4S,6R)-4-hydroxy-2,2,6-trimethylcyclohexyl]butan-2-yl]oxyoxane-3,4,5-triol	Amino acids and derivatives	Alcohols	C24H44O11	0.6357	-	675.96	821.31	781.19	2956.75	3117.66	1907.45	1.28721	0.0361178	0.0937667	0.285455	-1.80867	down
MW0142449	2-Oxospirilloxanthin	Amino acids and derivatives	Alcohols	C42H58O3	0.6224	-	120.65	132.77	226.29	4344.49	5471.54	4920.55	1.32364	0.00431971	0.0234827	0.0325523	-4.9411	down
ZINC38822226	(2R,3S,4S,5R,6R)-2-(hydroxymethyl)-6-[4-[(E)-3-hydroxyprop-1-enyl]-2-methoxyphenoxy]oxane-3,4,5-triol	Amino acids and derivatives	Alcohols	C16H22O8	0.6134	-	33947.1	58568.6	59096.4	126498	83382.3	105751	1.1505	0.0275033	0.0778104	0.480345	-1.05786	down
MW0166321	20,21-Diprenylterpendole I	Amino acids and derivatives	Alcohols	C37H51NO5	0.5326	-	1338.11	1112.89	904.73	4336.32	4011.27	4088.97	1.31321	6.75309e-05	0.00236058	0.269828	-1.88989	down
MW0012548	16beta-Hydroxystanozolol	Amino acids and derivatives	Alcohols	C21H32N2O2	0.8603	125590-76-3	7126.7	11851.2	8563.31	18919.8	24116.9	18846.7	1.23307	0.00779373	0.0341254	0.44505	-1.16796	down
MW0145031	Aminopentol	Amino acids and derivatives	Alcohols	C22H47NO5	0.6739	145040-09-1	385.67	292.29	327.39	68.62	111.88	140.7	1.24412	0.00334012	0.0200918	3.12998	1.64615	up
MW0112862	Isopentanol	Amino acids and derivatives	Alcohols	C5H12O	0.6673	123-51-3	989448	623895	892266	315603	357198	382427	1.25643	0.0437401	0.106506	2.37447	1.24761	up
MW0010965	Secalciferol	Amino acids and derivatives	Alcohols	C27H44O3	0.6368	55721-11-4	43765.8	49884.6	44768.7	22984.8	17028.2	24705.3	1.27207	0.00143556	0.0121568	2.13879	1.09679	up
MW0013164	NCGC00381336-01_C33H50O21_2,6-Anhydro-5-O-[4-({6-O-[4-(beta-D-glucopyranosyloxy)-2-methylenebutanoyl]-beta-D-glucopyranosyl}oxy)-2-methylenebutanoyl]-1-O-(4-hydroxy-2-methylenebutanoyl)hexitol	Amino acids and derivatives	Alcohols	C33H50O21	0.7031	-	1481.48	1442.85	1195.55	92.72	70.57	82.62	1.32946	0.00460697	0.0243384	16.7536	4.0664	up
MW0166234	(1S,2R,5S,7S,12S,15S)-1,2-dimethyl-7-[2-(3-methylbut-2-enoxy)propan-2-yl]-6,10-dioxa-24-azaheptacyclo[13.10.0.02,12.05,11.09,11.017,25.018,23]pentacosa-17(25),18,20,22-tetraene-8,12-diol	Amino acids and derivatives	Alcohols	C32H43NO5	0.6989	-	18332	17345.3	20049.4	4645.55	1052.78	5488.18	1.15453	0.001895	0.0144701	4.9816	2.31661	up
MW0166143	(2R,3S,4S,5R,6S)-2-(hydroxymethyl)-6-[6-[[(3S)-3-methyl-4-[(2S,3R,4S,5S,6R)-3,4,5-trihydroxy-6-(hydroxymethyl)oxan-2-yl]oxybutyl]amino]purin-9-yl]oxane-3,4,5-triol	Amino acids and derivatives	Alcohols	C22H35N5O11	0.6935	-	8826.59	8320.29	8053.15	914.33	109.99	496.85	1.2365	1.70564e-05	0.00105215	16.5662	4.05017	up
MW0161372	2-Phenylethyl D-glucopyranoside	Amino acids and derivatives	Alcohols	C14H20O6	0.6919	-	2323.65	3466.91	2841.35	1378.47	681.54	915.31	1.22512	0.0130149	0.0477772	2.90117	1.53663	up
MW0110708	2-Amino-2-methyl-1-propanol	Amino acids and derivatives	Alcohols	C4H11NO	0.558	-	30943.5	33741.8	31693.7	22.57	42.05	34.27	1.33116	0.000677967	0.0080272	974.608	9.92868	up
MW0111937	2,3-Butanediol glucoside	Amino acids and derivatives	Alcohols	C10H20O7	0.6966	146763-54-4	18895	21966.8	19673.3	8164.64	7498.75	7542.76	1.32505	0.00380222	0.0218969	2.60858	1.38327	up
MEDL00911	6-Hydroxydopamine	Amino acids and derivatives	Polyamines	C8H11NO3	0.7434	1199-18-4	5900.03	8144.74	5972.36	165206	135024	138552	1.32888	0.00443305	0.0237627	0.0456198	-4.4542	down
MW0150273	Glutathionylaminopropylcadaverine	Amino acids and derivatives	Polyamines	C18H36N6O5S	0.6646	-	349.66	157.53	153.32	1473.72	731.93	1402.8	1.23459	0.0449585	0.108469	0.183045	-2.44973	down
MADP0541	S-isopropyl isothiourea hydrobromide	Amino acids and derivatives	Polyamines	C4H10N2S	0.9715	4269-97-0	198265	199057	194802	1388.06	1336.84	1449.58	1.333	4.39791e-05	0.00183256	141.844	7.14816	up
MEDL02701	2,4,6-Trihydroxybenzoic acid	Amino acids and derivatives	Phenolic acids	C7H6O5	0.8594	83-30-7	348.03	790.44	359.08	13218.2	12218.9	11018.3	1.31479	0.00196814	0.0147557	0.0410789	-4.60546	down
MEDL02026	4-Hydroxy-3-methoxycinnamaldehyde	Amino acids and derivatives	Phenolic acids	C10H10O3	0.9367	20649-42-7	2580.26	2431.55	2581.4	16444.4	18212.7	17729.1	1.33212	0.00114318	0.0107021	0.144947	-2.78641	down
MW0002556	2-(4,6-Bis(2,4-dimethylphenyl)-1,3,5-triazin-2-yl)-5-(octyloxy)phenol	Amino acids and derivatives	Phenolic acids	C33H39N3O2	0.8809	2725-22-6	424.91	1203.27	744.88	20170.6	19765.3	18250	1.31107	0.000240155	0.00462097	0.0407841	-4.61585	down
MEDP0894	3-Methoxytyramine	Amino acids and derivatives	Phenolic acids	C9H13NO2	0.7332	554-52-9	15536.1	14513.2	14627.4	113617	117633	118997	1.33265	0.000150381	0.00354382	0.127558	-2.97078	down
MEDN0683	2-Naphthol	Amino acids and derivatives	Phenolic acids	C10H8O	0.7165	135-19-3	17640.5	24421.3	19588.9	164482	82586.9	161398	1.28839	0.0490317	0.11533	0.150932	-2.72803	down
MW0006079	Arvanil	Amino acids and derivatives	Phenolic acids	C28H41NO3	0.7047	128007-31-8	38765	43767.3	42435.5	91182.4	84006.3	108998	1.30501	0.0160283	0.0544254	0.439738	-1.18528	down
MW0143045	Win I(S)	Amino acids and derivatives	Phenolic acids	C21H28N2O3	0.6916	98034-32-3 | 120666-36-6	5388.64	1727.8	4420.53	32897.2	22849.2	24506.6	1.25345	0.0109169	0.0426111	0.143757	-2.79829	down
MW0010461	[8]-Dehydrogingerdione	Amino acids and derivatives	Phenolic acids	C19H26O4	0.6738	77334-08-8	8294.69	6189.39	5780.57	17029.7	16101.8	17334.4	1.29497	0.00168182	0.01329	0.401551	-1.31634	down
MW0127744	(+)-(1R,2R)-1,2-Diphenylethane-1,2-diol	Amino acids and derivatives	Phenolic acids	C14H14O2	0.6583	52340-78-0	1081.52	1564.68	816.9	3471.04	3663.01	2183.32	1.19265	0.0350642	0.0919262	0.371682	-1.42786	down
MW0008850	N-Arachidonoyl dopamine	Amino acids and derivatives	Phenolic acids	C28H41NO3	0.5675	199875-69-9	4608.41	1712.91	4704.5	46061.3	47500.9	41894.6	1.29085	0.00014091	0.00349162	0.0813974	-3.61887	down
MW0112166	Paeonol	Amino acids and derivatives	Phenolic acids	C9H10O3	0.5621	552-41-0	51468.5	43767.4	56298.5	127229	124321	127898	1.31614	0.00110157	0.0105176	0.399355	-1.32426	down
MW0138174	(2S,3R,4S,5S,6R)-2-[3-hydroxy-5-[(2R,3R)-6-hydroxy-4-[(2S,3S)-6-hydroxy-2-(4-hydroxyphenyl)-4-[(E)-2-(4-hydroxyphenyl)ethenyl]-2,3-dihydro-1-benzofuran-3-yl]-2-(4-hydroxyphenyl)-2,3-dihydro-1-benzofuran-3-yl]phenoxy]-6-(hydroxymethyl)oxane-3,4,5-triol	Amino acids and derivatives	Phenolic acids	C48H42O14	0.5033	168010-10-4	414.11	427.32	323.07	4429.37	5855.88	3971.95	1.32415	0.016227	0.0547455	0.081678	-3.61391	down
MEDL02283	3-Methoxyanthranilate	Amino acids and derivatives	Phenolic acids	C8H9NO3	0.6813	-	18713.5	29150.6	48205	113569	85351.3	92052.7	1.19817	0.00585498	0.0284239	0.330165	-1.59874	down
MW0005078	4-Hydroxy-5-(dihydroxyphenyl)-valeric acid-O-methyl-O-sulphate	Amino acids and derivatives	Phenolic acids	C12H16O9S	0.6159	-	793.15	1725.53	1540.66	3205.92	3108.32	3196.78	1.17486	0.022639	0.0683283	0.426804	-1.22835	down
MW0112732	Isochlorogenic acid A	Amino acids and derivatives	Phenolic acids	C25H24O12	0.9019	2450-53-5 | 89919-62-0 | 879305-14-3	43647.8	30258.3	32172.8	91527.4	72141.9	81739	1.27225	0.0034806	0.0205056	0.432255	-1.21005	down
MW0007154	Flavidulol C	Amino acids and derivatives	Phenolic acids	C34H42O4	0.7876	117568-34-0	35471.3	33251.3	38647.6	81160.8	75545.1	63689.3	1.29777	0.0124205	0.0462973	0.487171	-1.0375	down
MW0115251	Salidroside	Amino acids and derivatives	Phenolic acids	C14H20O7	0.67	10338-51-9	17115.9	10288	3297.95	24985.6	28982.9	24952.2	1.01383	0.0448769	0.108394	0.389021	-1.36208	down
MW0115093	p-Coumaryl alcohol 4-O-glucoside	Amino acids and derivatives	Phenolic acids	C15H20O7	0.6438	120442-73-1	4647.18	4173.34	2993.02	20745.6	28015.6	21676	1.31182	0.0106717	0.042098	0.167717	-2.5759	down
MW0112027	2-[3-(4-hydroxyphenyl)oxirane-2-carbonyl]-4,6-bis(3-methylbut-2-en-1-yl)benzene-1,3,5-triol	Amino acids and derivatives	Phenolic acids	C25H28O6	0.6459	-	1040.94	985.55	1309.96	2277.96	3597.63	3310.32	1.26583	0.0333317	0.0890165	0.363214	-1.46111	down
MW0106043	Bis(gamma-glutamyl-cysteinyl-glycinyl)spermidine	Amino acids and derivatives	Phenolic acids	C27H49N9O10S2	0.5717	-	2526.43	899.11	1609.32	5419.19	7670.01	4139.41	1.17175	0.0416106	0.103361	0.292238	-1.77478	down
MW0000973	Gingerol	Amino acids and derivatives	Phenolic acids	C17H26O4	0.8372	23513-14-6 | 1391-73-7	81807.9	86110.8	92681.4	47255.1	32307.3	41589.3	1.27607	0.00147753	0.012379	2.15102	1.10502	up
MW0138186	Forsythiaside	Amino acids and derivatives	Phenolic acids	C29H36O15	0.7135	79916-77-1	11134.4	9751.4	8511.3	2389.62	940.23	2180.86	1.25776	0.00203715	0.0150443	5.33453	2.41536	up
MW0115286	NCGC00385222-01_C19H26O13_beta-D-Fructofuranosyl 6-O-(4-hydroxybenzoyl)-alpha-D-glucopyranoside	Amino acids and derivatives	Phenolic acids	C19H26O13	0.802	139726-39-9	10794.1	14415.1	17570.3	578.45	2531.92	1539.59	1.24383	0.0168176	0.0561271	9.19998	3.20163	up
MEDN1584	Tetrahydrocurcumin	Amino acids and derivatives	Phenolic acids	C21H24O6	0.703	36062-04-1	10558	12573.6	14376.9	6841.3	4661.83	6122.27	1.24573	0.011661	0.0443075	2.12809	1.08956	up
MEDP0745	2-Methoxy-4-methylphenol	Amino acids and derivatives	Phenolic acids	C8H10O2	0.6938	93-51-6	8826.39	9917.47	12776.1	935.66	1209.36	825.75	1.32149	0.0143077	0.0506894	10.61	3.40736	up
MEDL01830	(1E)-1,7-bis(4-hydroxy-3-methoxyphenyl)hept-1-ene-3,5-dione	Amino acids and derivatives	Phenolic acids	C21H22O6	0.5902	76474-56-1	10440.8	11326.4	10829.6	3275.47	2759.01	1086.48	1.22753	0.00244947	0.0167159	4.57758	2.19459	up
MW0005501	5-{[(4-Methoxyphenyl)methyl]sulfanyl}-1,3,4-thiadiazole-2-thiol	Amino acids and derivatives	Phenolic acids	C10H10N2OS3	0.5738	136384-20-8	5040.44	4387.64	4806.83	454.98	179.78	872.02	1.24717	0.000108567	0.00303801	9.44724	3.23989	up
MW0002219	2,4-Bis(3-methylbut-2-en-1-yl)benzene-1,3,5-triol	Amino acids and derivatives	Phenolic acids	C16H22O3	0.5235	55380-54-6	28526.7	29028.1	29062.8	7836.93	7209.32	8020.3	1.33143	8.86919e-07	0.00035774	3.75511	1.90886	up
MW0000671	(E)-3-(3',5'-Dimethoxy-4'-hydroxybenzylidene)-2-indolinone	Amino acids and derivatives	Phenolic acids	C17H15NO4	0.6972	-	7454.39	4552.04	7303.86	1433.66	1553.82	2059.44	1.27927	0.0328475	0.0880742	3.82615	1.93589	up
MW0008643	N-[2-(3,4-dimethoxyphenyl)ethyl]-3-(3-hydroxy-4-methoxyphenyl)propanamide	Amino acids and derivatives	Phenolic acids	C20H25NO5	0.5389	-	9373.88	13459.3	10095.9	1764.16	2630.24	1052.42	1.27331	0.0109575	0.0427165	6.04555	2.59587	up
MW0002557	2-[4,6-dihydroxy-2-methoxy-3-(3-methylbut-2-en-1-yl)phenyl]-2-(sulfooxy)acetic acid	Amino acids and derivatives	Phenolic acids	C14H18O9S	0.5228	-	2192.34	3061.74	2415.24	1569.34	1044.87	1055.89	1.21701	0.0175622	0.057824	2.08968	1.06328	up
MEDL02161	p-Coumaryl alcohol	Amino acids and derivatives	Phenolic acids	C9H10O2	0.7115	20649-40-5	15122.9	14676.2	13892	691.57	743.07	570.34	1.33114	0.000536804	0.00715586	21.7913	4.44568	up
MEDN0124	Protocatechuic acid	Amino acids and derivatives	Phenolic acids	C7H6O4	0.972	99-50-3	53544.6	51337.4	50713	12519.3	13934.8	12666.6	1.33107	3.25453e-05	0.00157519	3.97731	1.99179	up
MEDN0553	2-Methylbenzoic acid	Amino acids and derivatives	Phenolic acids	C8H8O2	0.7904	118-90-1	283334	301401	287418	40605.1	55285	51312.6	1.32561	6.61625e-06	0.00068245	5.92485	2.56678	up
MW0107211	Graecunin D	Amino acids and derivatives	Phenolic acids	C48H64N11O18+	0.7733	74350-29-1	5059.78	5539.14	3982.35	710.26	609.56	726.24	1.32429	0.0115308	0.0441313	7.12651	2.8332	up
MEDN0733	Phenyl beta-D-glucopyranoside	Amino acids and derivatives	Phenolic acids	C12H16O6	0.6549	1464-44-4	6283.76	7963.71	6269.88	3035.06	1413.18	2586.08	1.2196	0.00401999	0.0225252	2.91675	1.54436	up
MEDP0668	m-Cresol	Amino acids and derivatives	Phenolic acids	C7H8O	0.5734	108-39-4	2392.36	2294.96	2299.81	21.19	119.39	15.78	1.27709	1.06037e-06	0.000370659	44.6862	5.48176	up
pmn001517	3,4,5-Trimethoxyphenyl-1-O-Glucoside	Amino acids and derivatives	Phenolic acids	C15H22O8	0.6143	-	18990.5	17153.2	21075.3	5269.45	7918.92	5690.12	1.29421	0.00121479	0.0110775	3.03091	1.59975	up
MW0049040	1-Hexadecanoyl-cyclophosphatidic acid	Amino acids and derivatives	PA	C19H37O6P	0.9862	-	1022.9	667.14	942.21	7072.06	7677.36	7675.46	1.32292	7.93042e-05	0.00254583	0.117381	-3.09073	down
MW0049044	Cpa(18:2(9Z,12Z)/0:0)	Amino acids and derivatives	PA	C21H37O6P	0.9316	-	5967.37	13736.3	3961.94	72167.8	68238.9	63741.7	1.2694	0.00012677	0.00327614	0.115923	-3.10876	down
MW0055589	PA(15:0/18:3(6Z,9Z,12Z))	Amino acids and derivatives	PA	C36H65O8P	0.9199	-	5679.68	4270.27	5827.82	17129.5	14897.1	13178.5	1.29713	0.0059675	0.0286622	0.349027	-1.51859	down
MW0055529	[(2R)-1-decanoyloxy-3-phosphonooxypropan-2-yl] 12-methyltetradecanoate	Amino acids and derivatives	PA	C28H55O8P	0.6468	-	1116.64	921.49	1070.61	8143.59	11266.4	14763.9	1.31768	0.0323434	0.0874161	0.0909684	-3.45849	down
MW0055751	PA(18:2(9Z,12Z)/18:2(9Z,12Z))	Amino acids and derivatives	PA	C39H69O8P	0.5517	-	445.58	626.84	162.94	6428.59	5016.21	6127.47	1.27873	0.00335493	0.0201424	0.0703017	-3.8303	down
MW0056108	PA(20:5(5Z,8Z,11Z,14Z,17Z)/18:4(6Z,9Z,12Z,15Z))	Amino acids and derivatives	PA	C41H63O8P	0.7352	-	3591.19	3756.86	3284.14	886.45	444.48	520.68	1.29709	0.000113542	0.00309268	5.74213	2.52159	up
MW0055810	PA(18:3(9Z,12Z,15Z)/18:3(6Z,9Z,12Z))	Amino acids and derivatives	PA	C39H65O8P	0.6828	-	4804.73	4811.21	2578.82	1894.99	1076.5	762.48	1.16575	0.0455356	0.109439	3.2659	1.70748	up
MW0055809	PA(18:3(9Z,12Z,15Z)/18:2(9Z,12Z))	Amino acids and derivatives	PA	C39H67O8P	0.6123	-	9781.1	10837.3	13735.9	6687.49	3244.54	2969.99	1.17727	0.0131404	0.0480972	2.66271	1.4129	up
MW0011852	1,2-Didecanoyl-sn-glycero-3-phosphocholine	Amino acids and derivatives	PC	C28H56NO8P	0.8587	3436-44-0	4413.06	6376.47	3320.06	40209.8	34278.4	41788.1	1.31077	0.00165588	0.0132324	0.121345	-3.04281	down
MEDP1068	1,2-Dioctanoyl-sn-glycero-3-phosphocholine	Amino acids and derivatives	PC	C24H48NO8P	0.9045	19191-91-4	5518	6344.71	5227.76	64295.1	56486.1	59956.9	1.33081	0.00140255	0.0119958	0.0945593	-3.40264	down
MEDP1096	1,2-Dilauroyl-sn-glycero-3-phosphocholine	Amino acids and derivatives	PC	C32H64NO8P	0.8288	18194-25-7 | 127641-86-5	8607.69	10009.6	10395.4	72525.6	72186.9	67688.4	1.33051	0.00018292	0.00395196	0.136594	-2.87203	down
MEDL00424	PAz-PC	Amino acids and derivatives	PC	C33H64NO10P	0.6527	117205-52-4	421.83	2873.59	3286.7	20620.4	16230.3	25168.3	1.17828	0.0118289	0.044692	0.106131	-3.23609	down
MW0012952	1-O-Octadecyl-SN-glycero-3-phosphocholine	Amino acids and derivatives	PC	C26H56NO6P	0.5718	74430-89-0	1400.48	838.75	714.09	16178	18696	15300.4	1.31884	0.00304824	0.0190651	0.058861	-4.08654	down
MW0012950	1-O-Octadecyl-2-O-methyl-sn-glycero-3-phosphocholine	Amino acids and derivatives	PC	C27H58NO6P	0.5573	77286-66-9	2444.09	3430.21	2681.26	9640.46	10340.5	8788.11	1.31138	0.00052006	0.00702192	0.297388	-1.74958	down
MW0011789	1-(1Z-hexadecenyl)-sn-glycero-3-phosphocholine	Amino acids and derivatives	PC	C24H50NO6P	0.8909	-	8209.7	5343.37	5046.91	35872.3	36641.7	32747.2	1.31219	6.095e-05	0.00228272	0.176703	-2.5006	down
MEDP0494	1-Pentadecanoyl-sn-glycero-3-phosphocholine	Amino acids and derivatives	PC	C23H48NO7P	0.7428	-	43591.6	44443.2	46895.9	119933	119448	117403	1.3316	9.66558e-07	0.00035774	0.378186	-1.40283	down
MEDP1166	1-Palmitoyl-2-acetyl-sn-glycero-3-phosphocholine	Amino acids and derivatives	PC	C26H52NO8P	0.8664	-	706297	635005	644045	8.79355e+06	9.38794e+06	8.53159e+06	1.33232	0.000870352	0.0092935	0.0743211	-3.75008	down
MW0012979	1-Palmitoylglycerophosphocholine	Amino acids and derivatives	PC	C24H51NO7P+	0.7124	-	41391.8	30354.5	32320.9	1.77252e+06	2.62852e+06	1.85641e+06	1.3292	0.0171755	0.0569679	0.0166309	-5.90999	down
MW0057773	PC(DiMe(9,3)/MonoMe(11,3))	Amino acids and derivatives	PC	C45H79NO10P+	0.6994	-	10082.3	9648.37	8539.79	27742.5	25382	24845.5	1.32386	0.000485321	0.00672765	0.362581	-1.46362	down
MW0057947	PC(P-18:1(11Z)/14:1(9Z))	Amino acids and derivatives	PC-P	C40H76NO7P	0.607	-	1462.28	1414.35	490.12	2885.21	2177.28	2481.26	1.03698	0.0274297	0.0776721	0.446297	-1.16393	down
MW0011930	1,2-Dimyristoyl-sn-glycero-3-phosphocholine	Amino acids and derivatives	PC	C36H72NO8P	0.6827	18194-24-6	5471.92	3940.82	5708.66	944.33	187.44	297.12	1.245	0.00678136	0.0309013	10.5826	3.40362	up
MEDL00422	PC(18:3/18:3)	Amino acids and derivatives	PC	C44H76NO8P	0.67	324054-21-9	26648	23993	30224.7	552.13	113.1	775.23	1.28453	0.00425238	0.0232727	56.1388	5.81093	up
MW0011860	1,2-Dimyristoleoyl-sn-glycero-3-phosphocholine	Amino acids and derivatives	PC	C36H68NO8P	0.7635	-	12134.8	10975.1	10909.6	897.3	1739.34	1693.83	1.30504	8.2504e-05	0.00260862	7.85587	2.97377	up
MW0141803	1-O-(cis-9-Octadecenyl)-2-O-acetyl-sn-glycero-3-phosphocholine	Amino acids and derivatives	PC	C28H57NO7P+	0.6797	-	19965.1	14459	19061.3	8566.81	3396.8	3270.58	1.19764	0.00640652	0.0300819	3.51088	1.81183	up
MW0141827	PChemsPC, 1-palmitoyl-2-cholesterylhemisuccinoyl-sn-glycero-3-phosphocholine, powder	Amino acids and derivatives	PC	C55H98NO10P	0.6528	-	50891	74110.6	71792.3	583.79	7378.15	87.41	1.15593	0.00842932	0.0360553	24.4484	4.61167	up
MW0057132	PC(18:3(9Z,12Z,15Z)/20:5(5Z,8Z,11Z,14Z,17Z))	Amino acids and derivatives	PC	C46H76NO8P	0.6266	-	11489.8	12771.6	10712.8	5019.83	4446.51	5132.57	1.31727	0.00383226	0.0220199	2.39567	1.26043	up
MW0011790	1-(1Z-octadecenyl)-2-(4Z,7Z,10Z,13Z,16Z,19Z-docosahexaenoyl)-sn-glycero-3-phosphocholine	Amino acids and derivatives	PC	C48H84NO7P	0.5942	-	10107.6	13791.6	14313.9	5233.53	3890.65	3531.27	1.2796	0.0138291	0.0495798	3.0195	1.59431	up
MW0061116	PG(16:1(9Z)/20:4(5Z,8Z,11Z,14Z))	Amino acids and derivatives	PG	C42H73O10P	0.6929	-	26.88	525.64	118.7	7078.15	7147.84	3521.86	1.21056	0.0395777	0.099689	0.0378198	-4.72471	down
MW0061091	1-hexadecanoyl-2-(9Z-hexadecenoyl)-glycero-3-phospho-(1'-sn-glycerol)	Amino acids and derivatives	PG	C38H73O10P	0.5397	-	1472.73	3198.9	1912.76	5463.46	6337.14	6115.1	1.21963	0.00766444	0.0337471	0.367521	-1.4441	down
MW0061364	Pgp(16:0/20:4(5Z,8Z,11Z,14Z))	Amino acids and derivatives	PG-P	C42H76O13P2	0.8925	-	150832	152644	157041	18858.7	17594.7	17083.9	1.33249	6.28099e-05	0.00231111	8.60179	3.10464	up
MEDN1255	LPI(18:2/0:0)	Amino acids and derivatives	PI	C27H49O12P	0.9932	-	33691.2	24325.7	25590.3	91834.6	104891	98250	1.31412	0.00017853	0.00391397	0.283438	-1.8189	down
MEDN1256	LPI(18:3/0:0)	Amino acids and derivatives	PI	C27H47O12P	0.98	-	1164.58	1000.03	953.96	5534.09	6108.98	5932.84	1.32911	0.000345871	0.00580326	0.177434	-2.49464	down
MW0155557	PI 18:2	Amino acids and derivatives	PI	C27H49O12P	0.5204	-	58.56	267.01	36.29	2608.34	4042.05	2308.37	1.25766	0.0311299	0.084939	0.0403918	-4.6298	down
MW0012810	1-hexadecanoyl-2-(9Z,12Z-octadecadienoyl)-sn-glycero-3-phospho-D-myo-inositol	Amino acids and derivatives	PI	C43H79O13P	0.9481	-	10501.1	8648.38	6055.01	4761.69	2862.83	1466.58	1.10078	0.032408	0.0874719	2.77244	1.47116	up
MW0062303	PS(14:0/18:4(6Z,9Z,12Z,15Z))	Amino acids and derivatives	PS	C38H66NO10P	0.923	-	588.68	529.1	1121.12	4744.21	2564.69	3939.52	1.25336	0.0334694	0.0892864	0.199041	-2.32886	down
MW0062754	PS(20:3(5Z,8Z,11Z)/22:6(4Z,7Z,10Z,13Z,16Z,19Z))	Amino acids and derivatives	PS	C48H76NO10P	0.6719	-	726.34	777.91	1021.6	1663.29	1967.63	2472.58	1.2572	0.0250812	0.0732982	0.413836	-1.27287	down
MW0011908	Dioleoyl phosphatidylserine	Amino acids and derivatives	PS	C42H78NO10P	0.7921	-	1408.28	2666.02	5821.28	11426.3	9909.29	14257.2	1.1475	0.0094496	0.0387195	0.278021	-1.84673	down
MW0062434	PS(16:1(9Z)/22:6(4Z,7Z,10Z,13Z,16Z,19Z))	Amino acids and derivatives	PS	C44H72NO10P	0.9882	-	685.2	662.15	663.4	8893.29	11454.2	9352.01	1.33083	0.00721335	0.0323567	0.0677032	-3.88463	down
MW0062332	PS(14:1(9Z)/18:4(6Z,9Z,12Z,15Z))	Amino acids and derivatives	PS	C38H64NO10P	0.6921	-	403.49	29.16	547.98	6709.22	8098.22	5279.71	1.1795	0.0134945	0.0488628	0.0488188	-4.35642	down
MW0063140	PS(DiMe(11,3)/MonoMe(11,5))	Amino acids and derivatives	PS	C47H80NO12P	0.9511	-	2220.97	2137.35	2565.72	872.23	789.55	499.92	1.27571	0.000867163	0.00928334	3.20305	1.67945	up
MW0063150	PS(DiMe(11,5)/MonoMe(13,5))	Amino acids and derivatives	PS	C51H88NO12P	0.7137	-	9660.71	11762.5	10737.5	129.46	85.11	92.08	1.33065	0.00323675	0.0197533	104.877	6.71256	up
MW0053734	Glycerophospho-N-Palmitoyl Ethanolamine	Amino acids and derivatives	PE	C21H44NO7P	0.7752	100575-09-5	3824.09	2441.35	2786.32	114108	148946	126399	1.32865	0.00634124	0.0299001	0.0232422	-5.42711	down
MW0058413	1-(9Z-nonadecenoyl)-glycero-3-phosphoethanolamine	Amino acids and derivatives	PE	C24H48NO7P	0.7692	-	24687.7	26819.7	24994	14268.6	9990.28	13343.3	1.27274	0.00308511	0.0192574	2.03449	1.02467	up
MW0059181	PE-NMe(11D3/11D5)	Amino acids and derivatives	PE	C48H84NO10P	0.9528	-	3981.26	3555.22	3526.57	648.81	1075.76	659.63	1.30237	0.000143727	0.00349162	4.64015	2.21417	up
MW0060157	PE-NMe2(14:0/14:1(9Z))	Amino acids and derivatives	PE	C35H68NO8P	0.6474	-	8862.45	14668.6	9139.16	2598.51	2041.18	2115.65	1.2988	0.043675	0.106389	4.8362	2.27387	up
MW0060912	PE-NMe2(22:6(4Z,7Z,10Z,13Z,16Z,19Z)/15:0)	Amino acids and derivatives	PE	C44H76NO8P	0.6024	-	1170.72	2131.05	1667.65	364.57	410.76	822.28	1.18081	0.0365706	0.0944203	3.11053	1.63716	up
MW0011907	PE-NMe(18:1(9Z)/18:1(9Z))	Amino acids and derivatives	PE	C42H80NO8P	0.5818	-	48811	51570.6	56590.9	11200.2	12926.2	12905.5	1.32784	0.00199976	0.0148611	4.23884	2.08367	up
MW0012920	1-Octadecyl Lysophosphatidic Acid	Amino acids and derivatives	LPA	C21H45O6P	0.6116	52977-29-4	4960.19	1735.95	3148.44	36093.5	23342.1	21210.5	1.26995	0.0324271	0.0874719	0.122071	-3.0342	down
MW0114233	1-Octadecylglycerone 3-phosphate	Amino acids and derivatives	LPA	C21H43O6P	0.6877	-	575.76	7996.23	7746.37	179978	172472	174367	1.22084	9.22531e-07	0.00035774	0.0309754	-5.01274	down
MW0054512	LysoPA(a-25:0/0:0)	Amino acids and derivatives	LPA	C28H57O7P	0.6027	-	8101.48	7054.05	6330.37	18007.1	17027.7	16846.9	1.31473	0.000178303	0.00391397	0.414132	-1.27184	down
MW0054502	LysoPA(22:2(13Z,16Z)/0:0)	Amino acids and derivatives	LPA	C25H47O7P	0.6021	-	2727.87	4028.83	3634.81	23322.2	22711.2	22573.1	1.32306	1.27803e-05	0.000935044	0.151465	-2.72294	down
MW0054495	LysoPA(20:3(5Z,8Z,11Z)/0:0)	Amino acids and derivatives	LPA	C23H41O7P	0.729	-	12161.5	9864.92	10366.8	31131.8	27267.2	44579.3	1.28336	0.0441443	0.107006	0.314563	-1.66858	down
MW0012817	1-Hexadecyl-sn-glycerol 3-phosphate	Amino acids and derivatives	LPA	C19H41O6P	0.7115	-	16285.4	17456.9	15568.9	2056.9	4770.61	1304.13	1.24128	0.00135518	0.0117449	6.06411	2.6003	up
MW0054509	2-Hydroxy-3-(phosphonooxy)propyl octanoate	Amino acids and derivatives	LPA	C11H23O7P	0.949		18723.7	19232.7	18406.1	202.7	1068.99	112.05	1.26821	2.13883e-06	0.000517597	40.732	5.34809	up
MW0054515	LysoPA(i-14:0/0:0)	Amino acids and derivatives	LPA	C17H35O7P	0.6935	-	4085.96	4363.73	4712.74	1303.15	1555.58	2518.46	1.22434	0.00888983	0.0372154	2.44783	1.2915	up
MEDN1261	LPS(18:3/0:0)	Amino acids and derivatives	LPS	C24H42NO9P	0.9519	-	13.22	30.73	57.3	740.92	1330.56	1095.1	1.29139	0.0264363	0.075711	0.0319746	-4.96693	down
MEDN1285	LysoPE(0:0/16:0)	Amino acids and derivatives	LPE	C21H44NO7P	0.9753	-	311.27	141.29	128.82	5853.21	7520.74	6526.53	1.3163	0.00507932	0.0257735	0.0292144	-5.09718	down
MEDP0638	1-(9Z-hexadecenoyl)-glycero-3-phosphoethanolamine	Amino acids and derivatives	LPE	C21H42NO7P	0.7828	-	1772.3	1543.94	1943.16	40373.6	66571.4	89592.4	1.32099	0.0462926	0.110624	0.0267603	-5.22376	down
MEDN1283	LPE(0:0/18:3)	Amino acids and derivatives	LPE	C23H42NO7P	0.7442	-	85.9	159.72	77.66	2128.16	2384.94	3026.23	1.31725	0.0115131	0.0440903	0.0428791	-4.54358	down
MEDL00395	LPE(17:1/0:0)	Amino acids and derivatives	LPE	C22H44NO7P	0.5495	-	6715.29	8250.14	8633	43791.3	51226.7	30366.4	1.30478	0.0299065	0.0825313	0.188209	-2.40959	down
MEDP0495	LPC(0:0/18:2)	Amino acids and derivatives	LPE	C26H50NO7P	0.939	27304-12-7	194656	146269	119867	1.56578e+06	1.38941e+06	1.56793e+06	1.32244	0.000614604	0.00761238	0.101875	-3.29513	down
MEDL01933	LPE(17:0/0:0)	Amino acids and derivatives	LPE	C22H46NO7P	0.6765	-	27487.5	27295.2	29766.5	19.86	239.11	300.69	1.27136	0.000710361	0.00822776	151.072	7.2391	up
MW0055023	alpha-Glyceryl linoleate	Amino acids and derivatives	MG	C21H38O4	0.723	67968-46-1	76903.3	77709.8	81768.5	555794	565786	730432	1.32791	0.0108317	0.0424521	0.127635	-2.9699	down
MEDP1087	MG(18:2/0:0/0:0)	Amino acids and derivatives	MG	C21H38O4	0.8996	26545-74-4	10572.5	11049.9	13267.4	52215.1	68144.6	69153.9	1.32092	0.00985591	0.0398032	0.184102	-2.44143	down
MEDP1651	MG(18:1/0:0/0:0)	Amino acids and derivatives	MG	C21H40O4	0.755	111-03-5	2132.86	1924.52	1870.55	6648.69	5986.83	4814.24	1.30912	0.0172129	0.057062	0.339714	-1.55761	down
MEDTP01862	MG(18:4/0:0/0:0)	Amino acids and derivatives	MG	C21H34O4	0.8188	-	11871.2	11828.3	8475.47	101696	103100	108151	1.32659	1.8283e-05	0.00107138	0.102813	-3.28191	down
MEDL00404	2-Palmitoyl-rac-glycerol	Amino acids and derivatives	DG	C19H38O4	0.7573	-	8664.55	9514.85	8006.89	20014.2	21520.1	19103.3	1.31942	0.000458445	0.00660434	0.431849	-1.2114	down
MW0162003	Phosphatidylinositol 4,5-bisphosphate	Amino acids and derivatives	DG	C47H80O19P3-5	0.8194	-	990.59	2333.52	1730.03	45658.8	48108.9	48233.1	1.31865	3.1295e-05	0.00153835	0.0355923	-4.81229	down
MW0016591	CDP-DG(a-13:0/i-22:0)	Amino acids and derivatives	DG	C47H87N3O15P2	0.8063	-	1870.25	3769.51	2676.93	7116.81	5871.38	6225	1.20146	0.00788566	0.0343605	0.432864	-1.20802	down
MW0050093	DG(18:1(11Z)/22:6(4Z,7Z,10Z,13Z,16Z,19Z)/0:0)	Amino acids and derivatives	DG	C43H70O5	0.6469	-	1443.55	1617.1	2504.54	40902.6	47410.3	42851.8	1.32522	0.00164775	0.0132324	0.042429	-4.5588	down
MW0049825	1-hexadecanoyl-2-(7Z,10Z,13Z,16Z-docosatetraenoyl)-sn-glycerol	Amino acids and derivatives	DG	C41H72O5	0.7361	-	24022.7	25879.3	41484.1	117.09	350.94	224.49	1.31904	0.0319309	0.0865243	131.962	7.04398	up
MW0053722	Glycerol trihexanoate	Amino acids and derivatives	TG	C21H38O6	0.8729	621-70-5	992.36	1700.96	1264.47	31462.2	31525	38695.3	1.32588	0.005122	0.0259064	0.038923	-4.68323	down
MW0053715	Glycerol 1-propanoate diacetate	Amino acids and derivatives	TG	C10H16O6	0.6073	36600-62-1	477.49	667.17	515.31	7101.88	7348.03	3656.78	1.3043	0.043838	0.106662	0.0916772	-3.44729	down
MW0013736	3-(β-D-Galactopyranosyloxy)-2-hydroxypropyl (9Z,12Z)-octadeca-9,12-dienoate	Amino acids and derivatives	TG	C27H48O9	0.9612	-	46489.7	53865.7	52035.6	132999	129362	123456	1.3256	3.78387e-05	0.0016657	0.394983	-1.34014	down
ZINC44388317	[(2S)-2-Hydroxy-3-[(2R,3R,4S,5R,6R)-3,4,5-trihydroxy-6-(hydroxymethyl)oxan-2-yl]oxypropyl] hexadecanoate	Amino acids and derivatives	TG	C25H48O9	0.9594	-	1790.93	631.79	1539.19	3827.02	3379.05	4773.46	1.15685	0.00830855	0.0356113	0.330723	-1.5963	down
MW0070775	TG(16:0/16:0/18:3(9Z,12Z,15Z))	Amino acids and derivatives	TG	C53H96O6	0.5653	-	4554.26	5040.99	4548.51	668.94	102.52	95.91	1.23965	7.06553e-05	0.00242123	16.3065	4.02737	up
MW0167523	[(2S)-2-[(6Z,9Z,12Z,15Z)-octadeca-6,9,12,15-tetraenoyl]oxy-3-[(Z)-tetradec-9-enoyl]oxypropyl] (6Z,9Z,12Z,15Z)-octadeca-6,9,12,15-tetraenoate	Amino acids and derivatives	TG	C53H84O6	0.5345	-	5368.59	5092.96	3738.33	3211.27	1998.18	1726.49	1.14779	0.0239318	0.071263	2.04729	1.03372	up
MW0167769	[(2R)-2,3-bis[[(6Z,9Z,12Z,15Z)-octadeca-6,9,12,15-tetraenoyl]oxy]propyl] (7Z,10Z,13Z,16Z,19Z)-docosa-7,10,13,16,19-pentaenoate	Amino acids and derivatives	TG	C61H92O6	0.5344	-	105277	106567	100147	213.54	80.73	640.63	1.30852	0.000326432	0.00555111	333.715	8.38247	up
MW0017239	CL(10:0/10:0/10:0/23:0)	Amino acids and derivatives	CL	C62H120O17P2	0.7178	-	6583.19	5835.3	6753.17	1570.57	1559.6	2434.25	1.29487	0.000360863	0.00594385	3.4454	1.78467	up
MW0103675	Thymidine-5'-phosphate	Amino acids and derivatives	Nucleotides and derivatives	C10H15N2O8P	0.7305	365-07-1	132.68	227.3	85.69	64107.6	73729.2	68676.2	1.32752	0.00162908	0.0131076	0.00215807	-8.85604	down
MEDN0151	Adenine	Amino acids and derivatives	Nucleotides and derivatives	C5H5N5	0.9738	73-24-5	569409	568541	551725	1.47432e+06	1.39398e+06	1.51026e+06	1.33109	0.00112993	0.0106377	0.385897	-1.37371	down
MEDN0455	Guanine	Amino acids and derivatives	Nucleotides and derivatives	C5H5N5O	0.9737	73-40-5	64.79	389.71	96.21	354839	331310	354678	1.32044	0.000506693	0.00691565	0.000529108	-10.8841	down
MEDP0401	5'-Deoxy-5'-(Methylthio) Adenosine	Amino acids and derivatives	Nucleotides and derivatives	C11H15N5O3S	0.9674	2457-80-9	28565.9	28204.7	29683.8	116543	116648	108589	1.33194	0.000740754	0.00841304	0.252954	-1.98306	down
MEDP0179	Uridine	Amino acids and derivatives	Nucleotides and derivatives	C9H12N2O6	0.9657	58-96-8	2782.65	883.18	1578.37	83461.7	64685.7	102861	1.3118	0.0174191	0.0575635	0.0208925	-5.58087	down
MEDP0160	Adenosine	Amino acids and derivatives	Nucleotides and derivatives	C10H13N5O4	0.9567	58-61-7	12344.9	3519	6319.51	38799.5	44537.9	35662.7	1.23419	0.000930829	0.00961046	0.186415	-2.42341	down
MEDN0431	N2,N2-Dimethylguanosine	Amino acids and derivatives	Nucleotides and derivatives	C12H17N5O5	0.951	2140-67-2	562.22	4499.9	3175.88	20403	21074.2	21494.4	1.16919	0.00233551	0.0162197	0.130821	-2.93434	down
MEDP0167	Guanosine	Amino acids and derivatives	Nucleotides and derivatives	C10H13N5O5	0.9398	118-00-3 | 26578-09-6 | 197227-95-5 | 103654-69-9 | 103654-70-2 | 146849-94-7 | 197227-93-3 | 202933-46-8 | 244769-87-7 | 247226-75-1 | 250586-91-5 | 250586-97-1 | 30747-23-0	192.31	978.02	122.25	11999.4	11481.1	11691.1	1.26233	3.5441e-05	0.00163967	0.0367507	-4.76608	down
MEDP1295	Cytarabine	Amino acids and derivatives	Nucleotides and derivatives	C9H13N3O5	0.9297	147-94-4	1767.88	402.53	418.12	47574.9	28339.9	35080.9	1.29162	0.0228684	0.068846	0.023321	-5.42223	down
MEDP1072	N7-Methylguanosine	Amino acids and derivatives	Nucleotides and derivatives	C11H15N5O5	0.7802	20244-86-4	8412.61	1246.92	7375.54	24713.4	24054.7	25096.7	1.09092	0.0124464	0.0463432	0.230625	-2.11638	down
MW0103441	Abacavir sulfate	Amino acids and derivatives	Nucleotides and derivatives	C28H38N12O6S	0.7517	188062-50-2 | 136777-48-5	714.51	930.09	1200.32	3028.48	2449.04	3468.51	1.27239	0.00960715	0.039125	0.318009	-1.65286	down
MEDN1337	6-Methyl mercaptopurine	Amino acids and derivatives	Nucleotides and derivatives	C6H10O6	0.7339	50-66-8	50.61	263.27	119.55	2219.03	2408.99	1967.3	1.26696	0.000853042	0.00924058	0.0657178	-3.92757	down
MEDL00820	Cytosine	Amino acids and derivatives	Nucleotides and derivatives	C4H5N3O	0.727	71-30-7	2595.67	3688.7	3818.84	31040.3	35084.2	31596.5	1.32462	0.000841369	0.00921853	0.103388	-3.27386	down
MW0053788	Goyasaponin III	Amino acids and derivatives	Nucleotides and derivatives	C49H76O19	0.68	333333-27-0	185.15	205.35	288.44	1962.41	2247.83	1715.33	1.31978	0.00594027	0.0286387	0.114578	-3.1256	down
MEDP1584	2-Amino-2-deoxymannose	Amino acids and derivatives	Nucleotides and derivatives	C6H13NO5	0.6173	14307-02-9 | 2636-92-2	2979.94	2676.84	2374.92	17859.2	16609.5	17365.2	1.32947	6.44967e-05	0.00232553	0.154951	-2.69012	down
MW0103666	Telbivudine	Amino acids and derivatives	Nucleotides and derivatives	C10H14N2O5	0.615	3424-98-4	3985.87	1210.26	1508.7	230758	252192	249962	1.31795	0.000660762	0.00794936	0.00914819	-6.7723	down
MEDL01726	6-Benzylaminopurine	Amino acids and derivatives	Nucleotides and derivatives	C12H11N5	0.6133	1214-39-7	175.24	837.91	383.29	2671.89	1921.02	3678.69	1.19012	0.0329796	0.0882262	0.168823	-2.56641	down
MEDL02308	Nicotinic acid adenine dinucleotide	Amino acids and derivatives	Nucleotides and derivatives	C21H27N6O15P2+	0.6091	6450-77-7	362.62	46.86	220.86	4095.17	3811	3503.85	1.24328	0.000304168	0.00537592	0.0552444	-4.17803	down
MEDP1991	Riboprine	Amino acids and derivatives	Nucleotides and derivatives	C15H21N5O4	0.5302	7724-76-7	1584.84	4654.67	3123.86	24606.3	20478.9	29517.8	1.27413	0.00842585	0.0360553	0.125509	-2.99413	down
MW0147562	cis-Zeatin riboside monophosphate	Amino acids and derivatives	Nucleotides and derivatives	C15H22N5O8P	0.5173	125225-71-0	79.58	272.57	198.91	1419.82	1404.09	1457.18	1.26198	0.00105307	0.0102887	0.12872	-2.9577	down
MW0163824	N(2)-formyl-N(1)-(5-phospho-D-ribosyl)glycinamide(2-)	Amino acids and derivatives	Nucleotides and derivatives	C8H13N2O9P-2	0.684	-	583.45	649.49	82.57	1745.1	2008.17	1349.31	1.03425	0.00864392	0.0364772	0.257813	-1.9556	down
MW0148745	dTDP-4-hydroxyamino-4,6-dideoxy-alpha-D-glucose	Amino acids and derivatives	Nucleotides and derivatives	C16H27N3O15P2	0.6591	-	173.15	103.24	324.82	1590.45	881.58	1241.59	1.24086	0.0276342	0.0779357	0.161893	-2.62689	down
MW0148716	dTDP-3-amino-2,3,6-trideoxy-C-methyl-D-erythro-hexopyranos-4-ulose	Amino acids and derivatives	Nucleotides and derivatives	C17H27N3O13P2	0.6153	-	1729.46	1646.65	1236.31	7442.55	6136.57	8151.29	1.31365	0.00740398	0.0329178	0.212256	-2.23612	down
MW0103350	2'-Deoxyinosine-5'-diphosphate	Amino acids and derivatives	Nucleotides and derivatives	C10H14N4O10P2	0.5763	-	123.71	137.45	111.97	6226.38	5382.17	6184.49	1.33204	0.00221661	0.0156707	0.0209706	-5.57549	down
MW0103597	Inosine diphosphate	Amino acids and derivatives	Nucleotides and derivatives	C10H14N4O11P2	0.7074	86-04-4	18611.2	20207.7	16883.6	3549.84	3882.46	1327.73	1.25554	0.000281367	0.00514639	6.35871	2.66873	up
MEDP0526	6-Dimethylaminopurine	Amino acids and derivatives	Nucleotides and derivatives	C7H9N5	0.9202	938-55-6	10098.2	9819.29	9867.97	1048.35	2513.69	1068.02	1.2782	0.00261743	0.0174566	6.43305	2.6855	up
MW0160398	UMP dianion	Amino acids and derivatives	Nucleotides and derivatives	C9H11N2O9P-2	0.7034	3387-36-8	4281.78	3734.87	3556.28	2007.11	1348.58	1200	1.25959	0.00223057	0.015734	2.54032	1.34501	up
MW0160421	6-Thioguanosine 5'-triphosphate	Amino acids and derivatives	Nucleotides and derivatives	C10H16N5O13P3S	0.6772	17670-19-8	30917.8	34087.1	30784.8	6858.37	7436.82	6826.36	1.33086	0.00139251	0.0119926	4.53516	2.18115	up
MEDN0150	8-Hydroxyguanosine	Amino acids and derivatives	Nucleotides and derivatives	C10H13N5O6	0.6288	3868-31-3	508295	493536	483813	54670.2	69822.4	71236.9	1.32829	2.55157e-06	0.000550667	7.59029	2.92416	up
MEDL02471	Flavin adenine dinucleotide	Amino acids and derivatives	Nucleotides and derivatives	C27H33N9O15P2	0.9378	146-14-5	10907.4	11434.2	10815.6	145.22	406.86	531.99	1.30116	9.82699e-06	0.000853997	30.5858	4.93479	up
MW0140356	2-Amino-3-hydroxy-4-methylbenzoyl-AMP	Amino acids and derivatives	Nucleotides and derivatives	C18H21N6O9P	0.5413	-	21935.7	18856.6	18565.8	10383	10955	8073.23	1.27488	0.00232074	0.0161528	2.01821	1.01308	up
MEDL02697	Desmethylxanthohumol	Amino acids and derivatives	Chalcones	C20H20O5	0.7454	115063-39-3	8572.08	10415.9	10922.8	1271.97	3121.61	868.19	1.233	0.00118065	0.0108985	5.68454	2.50704	up
pmp000392	Liguiritigenin-7-O-apioside-4’-O-glucoside	Amino acids and derivatives	Flavanones	C26H30O13	0.6433	199796-12-8	33991.5	56020.2	51302.7	1066.44	1061.06	2275.7	1.31451	0.0205423	0.0642464	32.0936	5.00421	up
MW0166568	"""delphinidin 3-O-(6""""""""""""""""""""""""""""""""-O-malyl-beta-D-glucoside)"""""""""""	Amino acids and derivatives	Anthocyanidins	C25H22O16-2	0.6277	-	89.18	574.37	214.96	16072.5	19100.6	16218.7	1.29353	0.00288658	0.0184952	0.0170943	-5.87034	down
MW0137915	Delphinidin 3,5-diglucoside	Amino acids and derivatives	Anthocyanidins	C27H31O17+	0.7071	17670-06-3	10818.8	8546.66	6666.67	1011.04	48.3	697.77	1.14696	0.0170733	0.0567487	14.8153	3.88902	up
MW0139651	Santin	Amino acids and derivatives	Flavones	C18H16O7	0.7194	27782-63-4	7527.14	5157.61	4711.3	66308.2	80499.3	75634.3	1.32353	0.0026615	0.0176275	0.0782049	-3.6766	down
MW0130180	6,7,3',4'-Tetrahydroxyflavone	Amino acids and derivatives	Flavones	C15H10O6	0.699	92915-82-7	15516.9	17347.9	15745.9	120811	143773	139265	1.33065	0.00332425	0.0200918	0.120369	-3.05447	down
MW0010635	Occidentoside	Amino acids and derivatives	Flavones	C36H32O15	0.6508	77782-91-3	2216.62	1100.81	1629.43	12438.9	10170	11490.4	1.30343	0.00108373	0.0104263	0.145072	-2.78516	down
MW0114574	Haplosidine	Amino acids and derivatives	Flavones	C27H33NO14	0.6042	115345-32-9	479.18	390.41	832.09	1412.5	1675.89	2368.11	1.21283	0.031316	0.0853727	0.311863	-1.68102	down
MW0108686	Nateglinide	Amino acids and derivatives	Flavones	C19H27NO3	0.5077	105816-04-4 | 105816-06-6 | 105746-37-0	13363.6	23824.8	22262.7	248662	278722	250352	1.31962	0.000628866	0.00766827	0.0764411	-3.70951	down
MW0137186	8-C-Ascorbylepigallocatechin 3-gallate	Amino acids and derivatives	Flavones	C28H24O17	0.9388	-	1412.12	44.13	178.76	10278.8	13188.5	14194.6	1.19078	0.00463981	0.0244503	0.0434127	-4.52574	down
MW0193359	Tricin-7-O-(2''-Sinapoyl)glucuronide	Amino acids and derivatives	Flavones	C34H32O17	0.827	-	6318.22	5137.58	5988.29	29949.1	35718.7	35902.8	1.32675	0.00385215	0.0220745	0.171744	-2.54167	down
MW0193305	Chrysoeriol-7-O-(6'''-galloyl)rutinoside-4'-O-rutinoside	Amino acids and derivatives	Flavones	C47H56O28	0.7385	-	146.49	420.62	443.3	2808.39	3194.1	3917.35	1.27219	0.00767143	0.0337543	0.101857	-3.29538	down
Lmdp004550	Quercetin-3-O-(6''-sinapoyl)glucoside-7-O-(6''-malonyl)glucoside	Amino acids and derivatives	Flavones	C41H42O24	0.7025	-	108.04	62.06	42.84	8131.78	7312.73	5707.82	1.32299	0.0102008	0.0408138	0.010067	-6.63423	down
MW0138100	Eriodictyol 7-(6-galloylglucoside)	Amino acids and derivatives	Flavones	C28H26O15	0.6138	-	718.25	415.83	1106.18	3747.15	4197.52	6256.24	1.26196	0.0290924	0.0811748	0.157755	-2.66425	down
MW0132648	3,5,6-Trihydroxy-3',4',7-trimethoxyflavone 3-glucuronide	Amino acids and derivatives	Flavones	C24H24O14	0.6084	-	706.01	2261.21	1220.87	40644.7	54038.8	49321.5	1.30958	0.00643461	0.0301464	0.029083	-5.10368	down
MEDL01980	4'-Hydroxy-5,6,7-trimethoxyflavone	Amino acids and derivatives	Flavones	C18H16O6	0.9588	6938-18-7	2521.33	2730.67	698.88	14295.1	22499	12529.3	1.22733	0.0374359	0.0958675	0.12065	-3.0511	down
pmp000172	5,2'-Dihydroxy-7,8-dimethoxyflavone glycosides	Amino acids and derivatives	Flavones	C23H24O11	0.8994	-	9859.04	3413.59	2133	504711	785414	456841	1.30812	0.030051	0.0827488	0.00881851	-6.82525	down
FDATN01339	Vitexin 2''-O-rhamnoside	Amino acids and derivatives	Flavones	C27H30O14	0.9812	64820-99-1	57302.7	38673.4	52012.8	9115.22	8177.8	4535.91	1.29197	0.0128265	0.0472506	6.77948	2.76118	up
ZINC5822860	Philonotisflavone	Amino acids and derivatives	Flavones	C30H18O12	0.7011	124615-12-9	2351.72	3688.61	3166.57	1276.68	805.05	1275.87	1.23792	0.0248586	0.0728846	2.74211	1.45529	up
MW0133705	4'-Methoxyflavone	Amino acids and derivatives	Flavones	C16H12O3	0.7132	4143-74-2	15313.2	14418.5	15996.4	4294.08	5394.96	6175.3	1.30561	0.000183199	0.00395196	2.88245	1.52729	up
MEDL02670	Isosinensetin	Amino acids and derivatives	Flavones	C20H20O7	0.8478	17290-70-9	705627	693510	751937	258734	312051	251372	1.31843	7.34806e-05	0.00244535	2.61638	1.38757	up
pme0321	Kaempferol-7-rhamnoside	Amino acids and derivatives	Flavonols	C21H20O10	0.7793	20196-89-8	122.68	848.11	4542.36	25498.1	13281.8	24071.2	1.11533	0.027544	0.0778208	0.0877177	-3.51099	down
ZINC4199939	Sophoflavescenol	Amino acids and derivatives	Flavonols	C21H20O6	0.7274	216450-65-6	225.61	662.3	127.16	46104.8	52725.2	47932	1.31055	0.00154528	0.0126931	0.00691644	-7.17576	down
ZINC33833729	Azalein	Amino acids and derivatives	Flavonols	C22H22O11	0.6296	29028-02-2	1750.79	1275.06	1951.6	8219.8	9053.02	9104.2	1.31693	7.82423e-05	0.00253763	0.188704	-2.4058	down
ZINC14757232	Kaempferol 3,4',7-triacetate	Amino acids and derivatives	Flavonols	C21H16O9	0.6162	143724-69-0	70.23	136.76	179.58	982.26	499.09	756.65	1.24543	0.0416769	0.103403	0.17273	-2.53341	down
MEDL01817	Quercetagetin	Amino acids and derivatives	Flavonols	C15H10O8	0.8723	90-18-6	5666.48	5914.34	5485.7	2643.62	1345.26	3345.1	1.14313	0.0267877	0.076439	2.32705	1.2185	up
MEDL02611	Uralenol	Amino acids and derivatives	Flavonols	C20H18O7	0.7054	139163-15-8	3488.37	2867.24	2710.42	686.79	1095.19	369.98	1.22726	0.00201412	0.0149444	4.21292	2.07482	up
MEDL02042	Cianidanol	Amino acids and derivatives	Flavanols	C15H14O6	0.6313	154-23-4	122113	110341	124661	24798.2	31486.9	29831.6	1.32444	0.000510422	0.00694002	4.14686	2.05202	up
MW0124226	Garcinone D	Amino acids and derivatives	Other Flavonoids	C24H28O7	0.7285	107390-08-9	2227.97	2980.59	1174.63	6614.33	8731.46	8361.59	1.2295	0.00273515	0.0179448	0.269249	-1.89299	down
MEDL02273	4'-O-Methylglabridin	Amino acids and derivatives	Other Flavonoids	C21H22O4	0.6809	68978-09-6	708.35	3545.02	991.94	8803.32	8441	7361.83	1.16862	0.00859149	0.036378	0.213171	-2.22992	down
MEDL02517	Rotenone	Amino acids and derivatives	Other Flavonoids	C23H22O6	0.6718	83-79-4	1919.19	1671.11	295.82	25528.8	26898.6	23707.8	1.24995	0.000147984	0.00351364	0.0510424	-4.29216	down
MW0122707	9-Hydroxycalabaxanthone	Amino acids and derivatives	Other Flavonoids	C24H24O6	0.6439	35349-68-9	4234.51	4827.46	2729.54	12183.1	16039.3	13894.4	1.27929	0.00356669	0.0208759	0.279972	-1.83665	down
MEDP1807	Thymoquinone	Amino acids and derivatives	Quinones	C10H12O2	0.6902	490-91-5	11115.6	19000.7	9480.92	377251	355452	380941	1.32279	0.000111452	0.00306224	0.0355564	-4.81375	down
MW0114043	Cassiaside B2	Amino acids and derivatives	Quinones	C39H52O25	0.9074	218155-40-9	27485.7	26639.9	21052	3472.64	5193.42	3674.29	1.31488	0.00614493	0.0292244	6.09201	2.60692	up
MW0148580	Diospyrin	Amino acids and derivatives	Quinones	C22H14O6	0.7243	28164-57-0	8738.45	8926.65	6485.76	237.57	421.44	912.15	1.2835	0.00755914	0.0334045	15.3714	3.94217	up
MEDL02632	5-[6-[[3,4-Dihydroxy-4-(hydroxymethyl)oxolan-2-yl]oxymethyl]-3,4,5-trihydroxyoxan-2-yl]oxy-6-hydroxy-8-methoxy-2-methylbenzo[g]chromen-4-one	Amino acids and derivatives	Quinones	C26H30O14	0.6529	119170-51-3	11946.3	14573.3	18413.3	1369.84	2267.4	1110.85	1.30302	0.0164574	0.0553743	9.46335	3.24235	up
MW0007331	Honokiol	Amino acids and derivatives	Lignans	C18H18O2	0.6731	35354-74-6	6134.91	3931.07	3080.38	105999	102668	103984	1.32266	1.97831e-07	0.000248951	0.042048	-4.57182	down
ZINC18061098	(+)-Verrucosin	Amino acids and derivatives	Lignans	C20H24O5	0.7392	-	876.13	1370.98	161.4	73934.6	80327.6	78830.4	1.28828	0.00043784	0.0064575	0.0103328	-6.59662	down
MW0154672	Obaberine	Amino acids and derivatives	Lignans	C38H42N2O6	0.8042	1263-80-5	691.92	694.74	586.78	4022.26	4498.77	3506.69	1.32637	0.00656755	0.0304742	0.164074	-2.60758	down
MW0010598	Grandisin	Amino acids and derivatives	Lignans	C24H32O7	0.7293	53250-50-3	492.42	1802.35	952.73	23523.5	22749.7	21597.3	1.29729	1.78101e-05	0.00105718	0.0478486	-4.38538	down
ZINC95910145	Cocsoline	Amino acids and derivatives	Lignans	C34H32N2O5	0.7115	-	344.12	165.17	459.82	1153.79	1395.79	865.74	1.18983	0.016996	0.0565815	0.283754	-1.81729	down
MW0010462	2,3-Naphthalenedicarboxylic acid, 1-(3,4-dihydroxyphenyl)-1,2-dihydro-6,7-dihydroxy-	Amino acids and derivatives	Lignans	C18H14O8	0.684	130752-21-5	2196.41	1958.85	2864.12	367.84	106.16	225.34	1.2721	0.0114582	0.0440141	10.0371	3.32728	up
MEDL01832	(-)-Arctigenin	Amino acids and derivatives	Lignans	C21H24O6	0.6455	7770-78-7	21625.8	31405.6	25661.5	4218.72	848.74	3213.72	1.23114	0.00826104	0.0354646	9.50261	3.24832	up
MW0010516	4'-Demethyldeoxypodophyllotoxin	Amino acids and derivatives	Lignans	C21H20O7	0.7293	3590-93-0	5931.73	6312.41	6367.52	295.68	114.23	241.22	1.31442	0.000101403	0.00294764	28.5836	4.83712	up
MW0147057	Cannabisin A	Amino acids and derivatives	Lignans	C34H30N2O8	0.717	130508-46-2	293709	298900	350297	32145.9	131.52	28226.6	1.00447	0.000593988	0.00745111	15.5842	3.96201	up
MW0147063	Cannabisin G	Amino acids and derivatives	Lignans	C36H36N2O8	0.6883	-	20661.9	20150.6	17776.5	1171.28	1353.47	1108.72	1.33109	0.00221466	0.0156707	16.1248	4.01121	up
MEDL02183	Xanthotoxol	Amino acids and derivatives	Coumarins	C11H6O4	0.6786	2009-24-7	13405.8	8770.12	10798.7	109098	70754.4	105594	1.31371	0.0194891	0.0622149	0.115519	-3.11379	down
mws1015	Esculin	Amino acids and derivatives	Coumarins	C15H16O9	0.8201	531-75-9	68.91	849.59	15.34	2032.49	2038.43	1693.5	1.04876	0.0156052	0.0534502	0.162001	-2.62593	down
MEDL02712	Calycanthoside	Amino acids and derivatives	Coumarins	C17H20O10	0.7112	16845-16-2	970.49	725.57	893.54	2880.02	3863.66	3899.34	1.31037	0.012162	0.0456311	0.243314	-2.03911	down
MW0137869	Daphnoretin	Amino acids and derivatives	Coumarins	C19H12O7	0.6854	-	522.24	3069.74	4939.12	127601	284599	235087	1.27211	0.0441521	0.107006	0.0131798	-6.24553	down
MEDP0556	7-Methoxycoumarin	Amino acids and derivatives	Coumarins	C10H8O3	0.6565	531-59-9	2036.76	1339.1	2626.4	137.21	209.75	81.19	1.29255	0.0366835	0.094634	14.0191	3.80932	up
MEDL02684	Psoralidin	Amino acids and derivatives	Coumarins	C20H16O5	0.6405	18642-23-4	67614.1	61033.9	66905.9	13042	9640.92	12909.4	1.32332	0.000169777	0.00383215	5.49427	2.45793	up
ZINC95910654	(2,4-Dihydroxy-6-methoxy-phenyl)-[2-(4-hydroxy-2,6-dimethoxy-benzoyl)-3,4-diphenyl-cyclobutyl]-methanone	Amino acids and derivatives	Coumarins	C33H30O8	0.67	-	8728.29	8462.2	6726.72	92.26	604.63	31.41	1.23121	0.00390699	0.0221816	32.8398	5.03737	up
MW0142571	Methyl 5-oxopyrrolidine-2-carboxylate	Amino acids and derivatives	Lactones	C6H9NO3	0.7971	54571-66-3 | 835915-17-8	11381.3	9538.22	5974.97	48345.2	75019.9	74445.3	1.29639	0.0202681	0.063746	0.135961	-2.87874	down
MW0013362	28-Glucosyloleanolic acid 3-[arabinosyl-(1->2)-6-methylglucuronide]	Amino acids and derivatives	Lactones	C48H76O18	0.9225	117804-22-5	178.04	456.11	476.31	2500.96	3224.26	3127.69	1.27458	0.00291433	0.0185597	0.125434	-2.99499	down
MEDN0226	Erythrono-1,4-lactone	Amino acids and derivatives	Lactones	C4H6O4	0.9202	17675-99-9	17255.8	20900.9	27545.1	58906.1	71074.6	80224.5	1.28451	0.0066446	0.0306612	0.31256	-1.67779	down
MW0122777	Allyl 3-aminopiperidine-1-carboxylate	Amino acids and derivatives	Lactones	C9H16N2O2	0.7617	886363-44-6	1754.83	2137.67	1628.78	53243.8	59253.7	51786.2	1.33118	0.00178645	0.0139458	0.0336082	-4.89504	down
MW0011400	(5alpha,6beta,14alpha,20R,22R)-5,6,14,20,27-Pentahydroxy-1-oxowith-24-enolide	Amino acids and derivatives	Lactones	C28H42O8	0.7484	222609-97-4	992.96	1480.23	1335.74	3902.22	5277.96	4060	1.29506	0.0119472	0.0449323	0.28768	-1.79747	down
MEDN0689	2,5-Furandicarboxylic acid	Amino acids and derivatives	Lactones	C6H4O5	0.6851	3238-40-2	821.16	1448.59	1603.48	14246.3	12568.9	14364.6	1.31263	0.000574848	0.00738917	0.0940566	-3.41033	down
MW0141342	Croton factor F1	Amino acids and derivatives	Lactones	C38H60O9	0.6739	53202-98-5	201.47	208.52	391.01	1701.63	1499.11	2141.56	1.29397	0.00960131	0.039125	0.149935	-2.73759	down
MW0123636	Diethyl 5,5'-methylenebis(4-ethyl-3-methyl-2-pyrrolecarboxylate)	Amino acids and derivatives	Lactones	C21H30N2O4	0.6185	6305-93-7	8971.43	10199.8	11874.9	28199.8	21409.2	22083.3	1.28206	0.0147862	0.0517436	0.433047	-1.2074	down
MW0013339	26-Glucosyl-1,3,11,22-tetrahydroxyergosta-5,24-dien-26-oate	Amino acids and derivatives	Lactones	C34H54O11	0.5984	155510-75-1	5418.2	5330.66	5162.7	18192.9	18329.6	17734.2	1.33254	2.30911e-05	0.00126338	0.293265	-1.76972	down
MW0152833	Lyconnotine	Amino acids and derivatives	Lactones	C17H25NO3	0.5971	6900-93-2	798.37	643.24	923	10213.9	8679.5	10789	1.32675	0.00422535	0.0232016	0.0796637	-3.64993	down
MW0152136	Laserpitin	Amino acids and derivatives	Lactones	C25H38O7	0.5554	7067-12-1	776.29	4410.49	3930.79	46254.5	44982	60789.5	1.2489	0.00855334	0.0362652	0.0599737	-4.05953	down
MW0009767	Streptovaricinal C	Amino acids and derivatives	Lactones	C40H49NO14	0.5528	54955-14-5	953.12	1141.7	1767.11	18059.1	19237.6	18867.8	1.32091	6.19292e-06	0.00068245	0.0687611	-3.86226	down
MW0108207	Methacrifos	Amino acids and derivatives	Lactones	C7H13O5PS	0.5133	62610-77-9	264.93	141.93	351.32	9750.19	9750.53	9205.18	1.31922	0.000104507	0.00301379	0.026412	-5.24266	down
MW0153830	Methylcarbamyl PAF C-8	Amino acids and derivatives	Lactones	C18H39N2O7P	0.794	-	2730.11	1426.47	1586.66	27906.3	22437.1	26284.2	1.31617	0.00301435	0.0189732	0.07495	-3.73793	down
ZINC95910304	Dantaxusin D	Amino acids and derivatives	Lactones	C37H46O11	0.9643	-	992.66	27.98	1507.54	13126.5	12576.9	13441.6	1.09309	9.30746e-05	0.00282911	0.064585	-3.95266	down
MW0114982	N-di-Demethyl roxithromycin	Amino acids and derivatives	Lactones	C40H74N2O14	0.8448	-	1685.85	1409.77	1841.37	12324.5	14887.2	12640	1.3272	0.0040203	0.0225252	0.123884	-3.01294	down
ZINC95912330	Incarvine C	Amino acids and derivatives	Lactones	C21H29NO4	0.8293	-	7559.42	2933.92	7604.41	40307.1	39786	45267.5	1.27115	0.000116494	0.00312301	0.144365	-2.7922	down
ZINC26468521	[(1R,2R,3R,4R,5S,7S,8S,9R,10R,13S)-5,7,9,10,13-pentaacetyloxy-2-hydroxy-8,12,15,15-tetramethyl-4-tricyclo[9.3.1.03,8]pentadec-11-enyl]methyl acetate	Amino acids and derivatives	Lactones	C32H46O13	0.7438	-	1111.08	118.17	1182.99	7822.45	7022.33	10422.9	1.1629	0.0111818	0.0432428	0.0954674	-3.38885	down
ZINC95910424	3-[2-[(1R,4abeta)-2-Methylene-5alpha-(hydroxymethyl)-5,8aalpha-dimethyl-6alpha-(sulfooxy)decahydronaphthalene-1-yl]ethyl]-2,5-dihydrofuran-2-one	Amino acids and derivatives	Lactones	C20H30O7S	0.7366	-	2671.11	7071.42	4331.24	64344.1	55628.9	52901.2	1.3013	0.00167485	0.013289	0.0814105	-3.61864	down
ZINC70455629	Bis(7-hydroxyheptyl) icosanedioate	Amino acids and derivatives	Lactones	C34H66O6	0.726	-	2299.27	737.54	603.13	23687.1	23505.5	21688.6	1.2879	1.62378e-05	0.00104464	0.0528438	-4.24212	down
MW0107826	5S-Hydroxy-6R-(S-cysteinyl)-7E,9E,11Z,14Z-eicosatetraenoic acid, methyl ester	Amino acids and derivatives	Lactones	C24H39NO5S	0.703	-	6732.55	7361.22	4607.58	30386	31573.7	26083.8	1.30773	0.00124705	0.0112898	0.21241	-2.23508	down
MW0054938	Methyl(Z)-5-(1-propynyl)-2-thienylacrylate	Amino acids and derivatives	Lactones	C11H10O2S	0.6996	-	203.6	34.22	3113.45	5860.42	6085.79	5541.11	1.0089	0.0392705	0.0990319	0.19164	-2.38353	down
MW0154374	Neopikromycin	Amino acids and derivatives	Lactones	C28H47NO8	0.6974	-	1922.22	2129.53	2741.14	6388.49	7990.06	4627.35	1.24825	0.0452135	0.108872	0.35741	-1.48435	down
MW0147757	Constanolactone E methyl acetonide	Amino acids and derivatives	Lactones	C24H40O5	0.6642	-	5381.18	7098.2	3781.63	59369.1	50677.5	29885.6	1.29101	0.0407581	0.101847	0.116206	-3.10524	down
MW0165384	(2-hydroxy-1H-indol-3-yl)acetate	Amino acids and derivatives	Lactones	C10H8NO3-	0.6603	-	1277.22	816.03	1648.96	6361.49	5565.67	7499.45	1.28839	0.00486484	0.0251931	0.192633	-2.37607	down
ZINC898281	[(3R)-2,2-dimethyl-8-oxo-3,4-dihydropyrano[3,2-g]chromen-3-yl] 3-methylbut-2-enoate	Amino acids and derivatives	Lactones	C19H20O5	0.6425	-	351.84	340.9	850.68	7026.82	6948.72	5882.94	1.29897	0.000924249	0.00958051	0.077721	-3.68555	down
MW0162268	(3R,6R)-6-hydroxy-3-isopropenylheptanoate	Amino acids and derivatives	Lactones	C10H17O3-	0.6283	-	88.6	127.48	947.03	15260.2	13060.5	25963.8	1.2578	0.0464809	0.11089	0.0214262	-5.54448	down
MW0125012	methyl (E)-3-[5-(2,3-dihydroxy-3-methylbutyl)-1-methylimidazol-4-yl]prop-2-enoate	Amino acids and derivatives	Lactones	C13H20N2O4	0.6247	-	1410.09	1187.58	824.44	20438.4	25906.4	23635.5	1.32456	0.00468014	0.0245805	0.048901	-4.35399	down
MW0163163	[(Iminiomethyl)amino]acetate	Amino acids and derivatives	Lactones	C3H6N2O2	0.5905	-	7781.83	7741.13	7341.61	57544.8	57451.7	57713.9	1.33284	4.54278e-08	0.000142916	0.132387	-2.91717	down
MEDP1473	2H-Pyran-2-one, tetrahydro-4-hydroxy-4-methyl-, (R)-	Amino acids and derivatives	Lactones	C6H10O3	0.5884	-	5026.05	5170.54	4129.44	57397	62633.4	56524.7	1.33056	0.000937553	0.00963545	0.081142	-3.62341	down
ZINC95902950	[(2R,3S,4S,5R,6S)-6-[(3aR,7R,7aR)-7-hydroxy-2,2,5,7-tetramethyl-1-oxospiro[3,7a-dihydroindene-6,1'-cyclopropane]-3a-yl]oxy-5-acetyloxy-4-hydroxy-2-(hydroxymethyl)oxan-3-yl] (Z)-3-(4-hydroxyphenyl)prop-2-enoate	Amino acids and derivatives	Lactones	C32H40O11	0.5055	-	2569.07	3782.48	2630.81	4574.47	6935.28	6829.35	1.18308	0.0369714	0.095065	0.489793	-1.02976	down
MW0015071	6-O-Oleuropeoylsucrose	Amino acids and derivatives	Lactones	C22H36O13	0.9275	17651-05-7	17980.1	17533.3	17579.4	45662.8	49418.5	44899.7	1.33043	0.00212264	0.0153443	0.379286	-1.39864	down
MW0166724	4-(Isobutanoyl)sucrose	Amino acids and derivatives	Lactones	C16H28O12	0.9388	-	4193.02	4200.18	3608.28	8326.6	7964.7	8379.77	1.31907	0.00014928	0.0035311	0.48646	-1.03961	down
MW0011752	[4,5-dihydroxy-3,4-bis(hydroxymethyl)-4a,8,8-trimethyl-5,6,7,8a-tetrahydro-1H-naphthalen-1-yl] hexanoate	Amino acids and derivatives	Lactones	C21H36O6	0.9309	-	831.62	983.31	1347.26	10353.2	9968.68	9084.29	1.32185	0.000476512	0.00667333	0.107535	-3.21712	down
MW0124056	Ethyl N-Boc-5-hydroxypiperidine-3-carboxylate	Amino acids and derivatives	Lactones	C13H23NO5	0.7893	-	6083.35	5891.57	5942.93	41874	59352.8	52178.4	1.32701	0.0123735	0.0461768	0.116801	-3.09788	down
MW0161257	Ethanesulfonic acid, 2-(((3alpha,5beta,7alpha,12alpha)-3,7,12-trihydroxy-24-oxocholan-24-yl)amino)-	Amino acids and derivatives	Lactones	C26H44NO7S-	0.7427	-	80.27	129.08	245.64	1914.85	1386.41	1370.91	1.28281	0.0112933	0.0434603	0.097383	-3.36019	down
MW0011724	[(2R,3R,4S,5S,6R)-3-acetyloxy-2-(acetyloxymethyl)-5-hexanoyloxy-6-[(2S,3R)-2,3,4-trihydroxybutoxy]oxan-4-yl] tetradecanoate	Amino acids and derivatives	Lactones	C34H60O13	0.728	-	485.87	405.42	274.16	817.37	937.92	1103.27	1.23174	0.0068432	0.0310884	0.407705	-1.2944	down
MW0011124	(2S,3S,4S,5R,6R)-6-{[(1S,2S,7R,10R,11S,14R,15R)-2,15-dimethyl-14-[(2R)-4-[(2-sulfoethyl)carbamoyl]butan-2-yl]tetracyclo[8.7.0.0^{2,7}.0^{11,15}]heptadecan-5-yl]oxy}-3,4,5-trihydroxyoxane-2-carboxylic acid	Amino acids and derivatives	Lactones	C32H53NO11S	0.6738	-	141.93	274.43	513.75	13588	14986.1	14286.4	1.31009	0.00039596	0.00612767	0.0217009	-5.5261	down
MW0107977	N-[(1-pentyl-1H-indol-3-yl)carbonyl]-L-valine,methylester	Amino acids and derivatives	Lactones	C20H28N2O3	0.6397	-	6000.53	8952.84	8620.77	63107.1	81176.3	67207.3	1.32117	0.00631386	0.0298025	0.111467	-3.16532	down
MEDL02193	Methyl 4-hydroxycinnamate	Amino acids and derivatives	Lactones	C10H10O3	0.7419	19367-38-5 | 3943-97-3	261453	273015	259447	6630.76	7880.41	11505.4	1.32711	6.37142e-05	0.00232151	30.5158	4.93148	up
MW0138125	(E)-Ethyl 3-(4-hydroxyphenyl)acrylate	Amino acids and derivatives	Lactones	C11H12O3	0.7246	7362-39-2 | 2979-06-8	29162	24769.4	26792.2	7933.03	8622.01	8216.4	1.32772	0.00386017	0.0220788	3.25874	1.70431	up
MW0108511	N-[(3s)-2-Oxotetrahydrofuran-3-Yl]butanamide	Amino acids and derivatives	Lactones	C8H13NO3	0.7109	67605-85-0	21172.6	22900.9	24330.6	1292.39	2993.89	712.1	1.27667	8.61281e-05	0.00269243	13.6852	3.77455	up
MW0123627	diethyl 1H-pyrazole-3,5-dicarboxylate	Amino acids and derivatives	Lactones	C9H12N2O4	0.7077	37687-24-4	12779.4	15266.4	13336.8	3442.77	5322.32	2944.07	1.28143	0.000700364	0.00816127	3.53421	1.82139	up
MW0054358	Linalyl acetate	Amino acids and derivatives	Lactones	C12H20O2	0.6492	115-95-7	29446.3	25112.2	24527.5	9332.27	9023.95	10909.5	1.31534	0.00406259	0.0226827	2.70234	1.43421	up
MW0055065	Microhelenin C	Amino acids and derivatives	Lactones	C20H26O5	0.593	63569-07-3	13654.2	14926.2	10689.1	1138.42	714.93	1655.03	1.30381	0.00851393	0.0361957	11.1931	3.48453	up
MW0109246	Phorate	Amino acids and derivatives	Lactones	C7H17O2PS3	0.5864	298-02-2	2804.87	2899.59	2913.71	224.66	778.22	828.28	1.19217	0.00596583	0.0286622	4.7064	2.23462	up
MW0013359	28-Glucosyl-3b,23-dihydroxy-12,19(29)-ursadien-28-oate 3-arabinoside	Amino acids and derivatives	Lactones	C41H64O13	0.581	356785-73-4	13547.8	12874.4	15127.8	3283.72	6212.34	4672.8	1.2605	0.00133758	0.0117052	2.93249	1.55213	up
MW0106462	Dimethyl hydrogen phosphate	Amino acids and derivatives	Lactones	C2H7O4P	0.7705	-	87760.4	96748.3	102252	18139	22636.6	20075.2	1.32637	0.00153446	0.0126405	4.71252	2.2365	up
MW0151227	HoPhe-Val-OH	Amino acids and derivatives	Lactones	C20H22N2O6	0.7419	-	5972.81	5159.79	6487.43	1259.53	3318.68	2177.2	1.16309	0.0104283	0.0414235	2.60828	1.3831	up
MW0013159	[(2Z,6Z,10Z)-12-hydroxy-6-(hydroxymethyl)-10-methyl-2-(4-methylpent-3-enyl)dodeca-2,6,10-trienyl] acetate	Amino acids and derivatives	Lactones	C22H36O4	0.978	-	17792.4	17727.1	18509.6	7820.88	8716.25	10114.1	1.30388	0.00219993	0.0156095	2.02726	1.01953	up
MW0143150	Unsaturated digalacturonate	Amino acids and derivatives	Lactones	C12H16O12	0.7391	-	37206.7	45294.7	48674.9	14793.1	26017.9	18874.5	1.21521	0.00729598	0.0326271	2.19779	1.13605	up
MW0104857	NCGC00347837-02_C42H58N8O7_1,4,7,10,13,16,19-Heptaazacyclotricosane-2,5,8,11,14,17,20-heptone, 3-(1H-indol-3-ylmethyl)-6,18-dimethyl-15-(1-methylethyl)-9-(2-methylpropyl)-12-(1-phenylethyl)-	Amino acids and derivatives	Lactones	C42H58N8O7	0.7309	-	10570.4	8796.94	9364.29	3424.17	3953.75	2574.24	1.29147	0.00093172	0.00961046	2.88697	1.52956	up
MW0157082	S-methyl D-thioglycerate	Amino acids and derivatives	Lactones	C4H8O3S	0.7218	-	601647	482589	457530	26328.1	654.07	13526.1	1.18468	0.00659803	0.0305705	38.0605	5.25022	up
MW0166972	Adhumulone	Amino acids and derivatives	Lactones	C21H29O5-	0.7197	-	5222.15	8992.5	9527.28	1422.71	3464.07	2233.31	1.1832	0.038729	0.0978646	3.3345	1.73747	up
MW0160819	4-hydroxy-L-glutamate(1-)	Amino acids and derivatives	Lactones	C5H8NO5-	0.7051	-	12805.3	9359.37	13997.8	40.25	286.05	705.01	1.2297	0.0125439	0.0466192	35.0645	5.13194	up
MW0162571	3-cyano-L-alaninate	Amino acids and derivatives	Lactones	C4H5N2O2-	0.6969	-	4734.78	5029.26	4339.63	74.9	138.13	216.59	1.31344	0.00132687	0.011676	32.8282	5.03687	up
MW0161020	(2S)-4-(2-aminophenyl)-2-azaniumyl-4-oxobutanoate	Amino acids and derivatives	Lactones	C10H12N2O3	0.6496	-	18879.2	20384.6	20956	1897.48	471.23	1687.68	1.27243	3.63075e-05	0.00165541	14.8457	3.89197	up
MW0153786	Methyl (1S,4aS,7aS)-1-(beta-D-glucopyranosyloxy)-4'-((1S)-1-(((2E)-3-(4-hydroxyphenyl)prop-2-enoyl)oxy)ethyl)-5'-oxo-4a,7a-dihydro-1H,5'H-spiro[cyclopenta[c]pyran-7,2'-furan]-4-carboxylate	Amino acids and derivatives	Lactones	C30H32O14	0.6355	-	5029.39	3435.61	3220.8	274.06	378.45	208.54	1.31436	0.0233923	0.0700443	13.5716	3.76252	up
MW0142265	4-Carboxymuconolactone	Amino acids and derivatives	Lactones	C7H6O6	0.6187	-	3315.16	3574.45	4049.89	920.68	414.86	1017.48	1.25395	0.00060882	0.00758291	4.64913	2.21696	up
MW0169579	N-tridecanoyl-L-Homserine lactone	Amino acids and derivatives	Lactones	C17H31NO3	0.6166	-	168550	108518	187212	69890.4	35623.3	19539.5	1.15805	0.0220478	0.0673755	3.71266	1.89245	up
MW0143948	7beta-Hydroxytaxusin	Amino acids and derivatives	Lactones	C28H40O9	0.5891	-	8471.7	9050.94	8808.45	496.36	423.94	769.44	1.32213	1.13565e-05	0.000871404	15.5829	3.96189	up
MW0166222	2-(3,4-dihydroxyphenyl)-5-hydroxy-4-oxo-7-[(2S,3R,4S,5S,6R)-3,4,5-trihydroxy-6-(hydroxymethyl)oxan-2-yl]oxychromen-3-olate	Amino acids and derivatives	Lactones	C21H19O12-	0.5871	-	5689.27	5071.55	5190.42	907.79	202.05	919	1.2178	0.000145847	0.00350017	7.86225	2.97494	up
MW0052740	Ethyl tetradecanoate	Amino acids and derivatives	Lactones	C16H32O2	0.7745	124-06-1	36467.8	31461.9	25423	11925.7	13940.9	11239.2	1.28748	0.0222638	0.0676407	2.51586	1.33105	up
MW0049032	Cortisol 21-sulfate	Amino acids and derivatives	Lactones	C21H30O8S	0.6617	1253-43-6	36596.7	38032.5	41783.5	8001.05	15302.4	6825.9	1.25673	0.00192032	0.0145574	3.86377	1.95001	up
MW0142457	2-Methoxyestrone 3-sulfate	Amino acids and derivatives	Lactones	C19H24O6S	0.978	-	10172	9781.2	9710.62	2625.31	2486.5	2967.55	1.32849	3.74938e-06	0.000655114	3.67156	1.87639	up
MW0161765	coproporphyrinogen III(4-)	Amino acids and derivatives	Lactones	C36H40N4O8-4	0.9421	-	14558.1	10693.3	13353.5	3540.9	2025.77	3945.48	1.27131	0.00490856	0.0252739	4.05848	2.02094	up
ZINC150357967	Taxumairol L	Amino acids and derivatives	Lactones	C32H46O14	0.7984	-	9512.24	10775.9	8412.45	3697.4	5724.36	4796.92	1.23394	0.00621341	0.0294338	2.01852	1.01329	up
MW0163360	4-(gamma-L-glutamylamino)butanal	Amino acids and derivatives	Lactones	C9H16N2O4	0.6391	-	10006.3	10641.7	10548.8	47.98	528.64	352.69	1.24646	5.78731e-06	0.00068245	33.5697	5.06909	up
MW0148284	Deoxyloganin tetraacetate	Amino acids and derivatives	Lactones	C25H34O13	0.6121	-	99111.1	122470	118024	28860.1	36731.8	16159.9	1.26129	0.000892844	0.0094258	4.1541	2.05454	up
MW0143569	3alpha,7alpha,12alpha,26,27-Pentahydroxy-5beta-cholestane 26-sulfate	Amino acids and derivatives	Lactones	C27H48O8S	0.6043	-	91067.9	91825.1	88309.7	31438.4	34880.9	31631.1	1.32979	3.12387e-06	0.000578099	2.76877	1.46925	up
MW0143952	7-Dehydrologanin tetraacetate	Amino acids and derivatives	Lactones	C25H32O14	0.5965	-	3.45423e+06	3.79821e+06	3.73752e+06	634207	949265	608251	1.3125	4.3422e-05	0.00183256	5.0143	2.32605	up
MW0133973	5,6-dihydroxy-1,1,4a,6-tetramethyl-5-{[(2-oxo-2H-chromen-7-yl)oxy]methyl}-decahydronaphthalen-2-yl acetate	Amino acids and derivatives	Lactones	C26H34O7	0.549	-	16430.6	16340.4	16918.6	3506.74	5925.85	3653.32	1.29395	0.00280662	0.018168	3.79718	1.92493	up
MW0144050	8-Epideoxyloganin tetraacetate	Amino acids and derivatives	Lactones	C25H34O13	0.5136	-	4687.61	5703.09	6240.79	178.37	633.3	86	1.25312	0.00344332	0.0203813	18.5274	4.21159	up
MW0159737	Tunicamycin	Amino acids and derivatives	Others	C39H64N4O16	0.9009	11089-65-9	271.41	1788.37	508.22	16046.4	12245.2	15553.5	1.25546	0.00315038	0.0195292	0.05857	-4.09369	down
FDATP01731	Hydrocortisone butyrate	Amino acids and derivatives	Others	C25H36O6	0.8882	13609-67-1	1488.72	5753	768.45	22857.8	18796.9	28604.9	1.20106	0.00701408	0.0317044	0.114008	-3.13279	down
MW0154931	Paspaline B	Amino acids and derivatives	Others	C28H37NO3	0.7306	173268-84-3	308.95	419.59	44.4	12176.3	15091.1	12840	1.26679	0.00401147	0.0225158	0.0192718	-5.69737	down
MW0111926	2,2-Dihydroperoxypropane	Amino acids and derivatives	Others	C3H8O4	0.5091	2614-76-8	560.32	763.03	1220.91	4105.75	5151.89	4276.07	1.28506	0.00158994	0.012925	0.187994	-2.41124	down
MW0167075	Rhizobitoxine(1+)	Amino acids and derivatives	Others	C7H15N2O4+	0.7014	-	403.17	674.42	279.39	1324.57	1401.6	1354.27	1.22066	0.0136059	0.04914	0.332557	-1.58833	down
MW0165326	(E)-4-[[(2S)-3-amino-2-azaniumyl-3-oxopropyl]amino]-4-oxobut-2-enoate	Amino acids and derivatives	Others	C7H11N3O4	0.6888	-	122.35	173.27	2998.27	34939.6	37134.9	38846.7	1.21657	2.17609e-05	0.00121168	0.0296957	-5.0736	down
MW0129729	1-[2,4-dihydroxy-5-(3-methylbut-2-en-1-yl)phenyl]-2-hydroxy-3-[4-hydroxy-3-(4-hydroxy-3-methylbut-2-en-1-yl)phenyl]propan-1-one	Amino acids and derivatives	Others	C25H30O6	0.5004	-	3530.48	5763.66	4721.67	12202.2	8232.73	11732.8	1.21399	0.0233383	0.0699397	0.43571	-1.19856	down
MW0129999	2-(2,4-dihydroxyphenyl)-3-(3,7-dimethylocta-2,6-dien-1-yl)-5,7-dihydroxy-6-(3-methylbut-2-en-1-yl)-3,4-dihydro-2H-1-benzopyran-4-one	Amino acids and derivatives	Others	C30H36O6	0.683	-	230.88	404.19	550.24	1094.65	1443.66	918.51	1.18566	0.0206077	0.0643544	0.34289	-1.54418	down
MW0015235	7-Xylosyl-10-deacetyltaxol C	Amino acids and derivatives	Others	C49H63NO17	0.7586	90332-65-3	22111.7	18662.1	21490.3	1762.98	1425.39	1809.62	1.32956	0.00277736	0.0180156	12.4578	3.63898	up
MW0127407	Bis(4-isothiocyanatobutyl) disulfide	Amino acids and derivatives	Others	C10H16N2S4	0.7121	18729-71-0	10373.4	5940.85	9636.01	248.54	52.88	272.89	1.28389	0.0250372	0.0732036	45.1851	5.49778	up
MW0016017	Avocadyne	Amino acids and derivatives	Others	C17H32O3	0.6789	129099-96-3	9767.03	9307.57	10987.5	1995.03	2873.9	1330.05	1.28347	0.000313014	0.0054604	4.84953	2.27784	up
MW0054168	Jacaglabroside B	Amino acids and derivatives	Others	C30H30O13	0.7486	-	35081.2	27825.3	29638.1	11270	9383.67	22582.6	1.11038	0.0380049	0.0967363	2.14044	1.0979	up
MW0013912	3-Acetyl-11-keto-beta-boswellic acid	Amino acids and derivatives	Others	C32H48O5	0.7175	67416-61-9	8195.26	6634.78	7827.52	2482.91	3064.79	3032.89	1.30888	0.00448221	0.0239601	2.64056	1.40084	up
MW0169896	TAXININE M	Amino acids and derivatives	Others	C35H44O14	0.6654	135730-55-1	574.14	834.56	942.47	297.33	257.37	199.79	1.264	0.0329163	0.0881343	3.11624	1.63981	up
MW0112109	2-Decarboxybetanin	Amino acids and derivatives	Others	C23H27N2O11	0.6819	-	4112.34	2797.24	3449.33	412.68	330.51	192.59	1.30544	0.0124476	0.0463432	11.0698	3.46856	up
MW0127737	({8-[2-(2,4-dihydroxyphenyl)-5,7-dihydroxy-6-(3-methylbut-2-en-1-yl)-4-oxo-4H-chromen-3-yl]-2,6-dimethylocta-2,6-dien-4-yl}oxy)sulfonic acid	Amino acids and derivatives	Others	C30H34O10S	0.6535	-	198736	270840	247015	73906.7	112912	50809.6	1.22352	0.00496338	0.0254727	3.01559	1.59244	up
MW0131214	3-(3,7-dimethylocta-2,6-dien-1-yl)-5,7-dihydroxy-6-(3-methylbut-2-en-1-yl)-2-(2,4,5-trihydroxyphenyl)-4H-chromen-4-one	Amino acids and derivatives	Others	C30H34O7	0.6169	-	29054	31862.3	34546.2	12277.7	8943.97	12600	1.29888	0.000729265	0.0083428	2.82253	1.49699	up
MW0112022	2-(Methylthio)methyl-2-butenal	Amino acids and derivatives	Aldehyde compounds	C6H10OS	0.7355	40878-72-6	1780.77	1885.49	500.82	4805.51	3524.38	4457.33	1.09314	0.00854003	0.0362332	0.325878	-1.61759	down
MW0114026	Butanal	Amino acids and derivatives	Aldehyde compounds	C4H8O	0.5078	123-72-8	149.9	168.09	43.41	42769.2	41207.5	42740.7	1.31946	0.000138548	0.0034731	0.00285202	-8.4538	down
MW0122694	9-cis-Retinal	Amino acids and derivatives	Aldehyde compounds	C20H28O	0.6421	514-85-2	14773.3	1367.54	796.45	95679	102262	79480.1	1.192	0.00085918	0.00925678	0.0610526	-4.0338	down
MW0143186	4,4'-Diapolycopenedial	Amino acids and derivatives	Aldehyde compounds	C30H36O2	0.7601	-	1657.13	1641.34	877.85	30752.1	35111.1	32584.8	1.32136	0.00110778	0.0105609	0.0424216	-4.55906	down
MW0054407	Decahydro-4,8,8-trimethyl-1,4-methanoazulene-9-carbaldehyde	Amino acids and derivatives	Aldehyde compounds	C15H24O	0.5676	79645-28-6	5883.02	4687.78	6207.11	2296.3	1283.57	1885.6	1.26419	0.00417756	0.023118	3.0698	1.61815	up
MADP0517	Prim-O-glucosylcimifugin	Amino acids and derivatives	Chromone	C22H28O11	0.5433	80681-45-4	7459.46	3374.69	2897.09	119777	161546	121659	1.31235	0.0101933	0.0408138	0.0340741	-4.87518	down
MW0114649	Isomaltose	Amino acids and derivatives	Saccharides	C12H22O11	0.8435	499-40-1	37988.3	31659.2	38950.1	81898.3	71914.6	83565.9	1.30576	0.00128425	0.0115107	0.457487	-1.1282	down
MW0114924	Di-N-acetylchitobiose	Amino acids and derivatives	Saccharides	C16H28N2O11	0.7384	13088-78-3	16339.1	14000.7	10265.5	28810.1	30563.5	23579.5	1.22303	0.00730332	0.0326367	0.489498	-1.03062	down
MW0113909	Alpha-Heptasaccharide	Amino acids and derivatives	Saccharides	C46H78N2O34	0.7528	76472-96-3	299.87	1441.1	34.2	8425.04	8389.52	7650.26	1.13331	0.000417998	0.00630706	0.0725601	-3.78468	down
MW0147321	Cellohexaose	Amino acids and derivatives	Saccharides	C36H62O31	0.6813	2478-35-5	14429.7	9106.56	15325.6	71825.5	57013.5	65753.7	1.30251	0.00224055	0.0157691	0.199709	-2.32403	down
MW0113877	a-L-Fucopyranosyl-(1->2)-b-D-galactopyranosyl-(1->2)-D-xylose	Amino acids and derivatives	Saccharides	C17H30O14	0.6762	130136-27-5	2674.44	2650.53	1858.09	8969.64	7143.58	6351.41	1.28554	0.0145165	0.0511698	0.31975	-1.64498	down
MW0011668	(Z)-2-Methyl-2-butene-1,4-diol 4-O-beta-D-Glucopyranoside	Amino acids and derivatives	Saccharides	C11H20O7	0.9466	-	14527.4	15973.6	17251.8	36151.6	32817.7	34295.7	1.31876	0.000153792	0.00355895	0.462429	-1.1127	down
MWS-04-272g_P	alpha-D-glucopyranosyl-(1->4)-alpha-D-glucopyranosyl-(1->4)-alpha-D-glucopyranosyl-(1->4)-alpha-D-glucopyranosyl-(1->4)-D-glucopyranose	Amino acids and derivatives	Saccharides	C30H52O26	0.693	-	8613.21	7014.22	9167.44	18394.5	15510.9	19760.6	1.28372	0.00647609	0.0302281	0.462022	-1.11397	down
MEDP1246	2,4-diacetamino-2,4,6-triphenoxy-D-mannopyranose	Amino acids and derivatives	Saccharides	C10H18N2O5	0.6896	-	1882.16	3194.65	2297.34	30825.7	25148.8	30963.3	1.32094	0.00392574	0.0222129	0.084821	-3.55943	down
MW0011581	(R)-1-O-[b-D-Glucopyranosyl-(1->6)-b-D-glucopyranoside]-1,3-octanediol	Amino acids and derivatives	Saccharides	C20H38O12	0.6263	-	15.9	235.16	27.75	2032.45	2211.19	1618.84	1.21829	0.00374834	0.0216571	0.0475584	-4.39416	down
mws5038	Isomaltulose	Amino acids and derivatives	Saccharides	C12H22O11	0.7321	58166-27-1 | 15132-06-6	360474	364919	395967	1.52282e+06	2.19754e+06	1.49477e+06	1.31437	0.0269525	0.0767006	0.215021	-2.21745	down
MW0115089	Paromomycin	Amino acids and derivatives	Saccharides	C23H45N5O14	0.8148	1263-89-4	34420	37782.3	41461.6	19083	19129.8	17334.6	1.31294	0.0070277	0.0317432	2.04625	1.03298	up
MW0116932	1-deoxy-D-xylulose	Amino acids and derivatives	Saccharides	C5H10O4	0.7864	60299-43-6	54445.5	58654.6	60146.7	886.25	5233.97	8771.04	1.19576	8.64384e-05	0.00269243	11.6341	3.54029	up
MW0113836	Acarbose	Amino acids and derivatives	Saccharides	C25H43NO18	0.9632	56180-94-0	29798.6	21385.3	20644.1	11205.2	7559.98	12521	1.21163	0.0268053	0.0764547	2.29584	1.19902	up
MEDP1617	L-Gulose	Amino acids and derivatives	Saccharides	C6H12O6	0.9349	6027-89-0	18339.7	18555.2	33375.1	2643.14	2345.54	1473.86	1.30081	0.0499737	0.11689	10.8734	3.44274	up
MEDP0067	2-Acetamido-2-Deoxy-D-Mannopyranose	Amino acids and derivatives	Saccharides	C8H15NO6	0.7734	7772-94-3 | 1136-44-3	20125.7	21435.2	20639.2	12599.7	8538.35	7277.79	1.23565	0.015652	0.053552	2.18892	1.13022	up
MEDN1534	D-Tagatose	Amino acids and derivatives	Saccharides	C6H12O6	0.7031	41847-61-4	132838	108662	99721.2	11913.6	13609.6	11816.1	1.32798	0.00921573	0.0379983	9.13838	3.19194	up
MW0149412	GalNAc1-4[Fuc1-3]GlcNAcSp	Amino acids and derivatives	Saccharides	C24H41N5O15	0.7774	-	10787.9	10995.3	9785.35	1590.96	3854.49	2855.76	1.24802	0.00152178	0.0125656	3.80288	1.92709	up
MW0149388	Gal1-4[Fuc1-3]GlcNAcSp	Amino acids and derivatives	Saccharides	C22H38N4O15	0.6143	-	22928.9	21637.7	19527.2	1332.32	3324.67	1790.28	1.29885	0.000272753	0.00500339	9.94123	3.31342	up
MW0114215	D-Glycero-D-gulo-heptose	Amino acids and derivatives	Saccharides	C7H14O7	0.7059	3146-50-7 | 62475-58-5	413113	452932	443523	197.25	1527.32	96.2	1.29955	0.000747002	0.00846872	719.239	9.49033	up
MEDN1011	Mannitol	Amino acids and derivatives	Saccharides	C6H14O6	0.9605	69-65-8	1.65418e+06	1.67118e+06	1.63527e+06	352986	405008	340798	1.32977	1.03273e-05	0.000867127	4.51462	2.1746	up
MEDN0236	Raffinose	Amino acids and derivatives	Saccharides	C18H32O16	0.9459	512-69-6	483711	559146	530124	106099	86494.8	104504	1.32727	0.00139329	0.0119926	5.29449	2.40449	up
MEDN0835	D-Glucuronolactone	Amino acids and derivatives	Saccharides	C6H8O6	0.9321	32449-92-6	379067	461193	473231	105148	144099	105456	1.30928	0.0031979	0.0197004	3.70307	1.88872	up
MW0168098	6-O-(6-deoxy-alpha-L-mannopyranosyl)-beta-D-glucopyranose	Amino acids and derivatives	Saccharides	C12H22O10	0.9252	26184-96-3	62961.8	61977	60668.6	21858.6	32711.4	18922.4	1.26043	0.010865	0.0425139	2.52553	1.33659	up
MEDN1388	Sedoheptulose	Amino acids and derivatives	Saccharides	C7H14O7	0.7471	3019-74-7	50561.4	46588.9	49720.2	18061.3	17907.9	18514.5	1.33112	0.00124563	0.0112898	2.69568	1.43065	up
MW0111826	1-Kestose	Amino acids and derivatives	Saccharides	C18H32O16	0.6986	470-69-9	46210.8	29422.5	29602.6	12837.9	18496.8	11265.9	1.20816	0.0494242	0.115993	2.47029	1.30468	up
MW0114696	Lacto-n-fucopentaose I	Amino acids and derivatives	Saccharides	C32H55NO25	0.6761	7578-25-8	203887	223371	215936	53263.2	33598.2	47256.9	1.31262	3.12677e-05	0.00153835	4.79572	2.26175	up
MEDP0224	D-Fructose	Amino acids and derivatives	Saccharides	C6H12O6	0.9605	-	1.31288e+06	1.33745e+06	1.30672e+06	442047	501534	437419	1.32832	7.15747e-05	0.00242123	2.86535	1.51871	up
MW0144275	Acetyl-maltose	Amino acids and derivatives	Saccharides	C14H24O12	0.9538	-	49967.6	48600.1	43145.4	7611.43	8340.96	4751.6	1.31085	0.00041127	0.00629613	6.84472	2.77499	up
MW0111710	1,4-beta-D-Glucan	Amino acids and derivatives	Saccharides	C18H32O18	0.7113	-	31071.2	34715.1	38518.8	20304.3	8772.63	19218.3	1.10848	0.0188956	0.0609072	2.15974	1.11085	up
ZINC34619836	Petalosa	Amino acids and derivatives	Saccharides	C10H18O10	0.6914	-	21893.1	20520.7	19334.8	6108.97	6812.7	9192.25	1.29491	0.000491542	0.00678241	2.7923	1.48145	up
MW0114196	D-erythro-L-galacto-Nonulose	Amino acids and derivatives	Saccharides	C9H18O9	0.6867	-	8346.58	6765.31	8268.56	3004.64	3868.03	2238.18	1.25501	0.00248631	0.0168656	2.56622	1.35965	up
MW0011263	Anhydrolutein-I	Amino acids and derivatives	Hydrocarbon derivatives	C40H54O	0.7263	92760-20-8	1466.51	1612.58	2031.19	275.09	444.62	586.9	1.26031	0.00668562	0.0306815	3.9111	1.96757	up
MW0130123	Dihydroquercetin	Amino acids and derivatives	Ketone compounds	C15H12O7	0.719	98006-93-0 | 215257-15-1 | 5117-01-1	2070.8	3845.85	3253.04	31366.1	32852.6	35922.6	1.31709	0.00057201	0.00738917	0.0915676	-3.44902	down
MW0111471	(E)-6,10-Dimethyl-9-methylene-5-undecen-2-one	Amino acids and derivatives	Ketone compounds	C14H24O	0.8561	64854-44-0	32728.2	38734.5	41382.4	376613	379372	378991	1.33063	9.9081e-06	0.000853997	0.099425	-3.33025	down
MW0122965	Aurasperone B	Amino acids and derivatives	Ketone compounds	C32H30O12	0.7327	41689-67-2	5181.5	1211.61	5244.68	109165	116520	123357	1.2864	0.000503482	0.00688676	0.0333422	-4.90651	down
MW0013393	2-Angeloyl-9-(3-methyl-2E-pentenoyl)-2b,9a-dihydroxy-4Z,10(14)-oplopadien-3-one	Amino acids and derivatives	Ketone compounds	C26H36O5	0.728	237407-02-2	13908.4	10792.7	11585.5	23862.2	24204.5	24929.4	1.30259	0.00286456	0.0183916	0.497104	-1.00838	down
MW0129621	1-(4-Methylphenyl)-2-phenylethanone	Amino acids and derivatives	Ketone compounds	C15H14O	0.7177	2001-28-7	9497.53	11324.3	8296.51	27177.2	39312.8	33741.1	1.30005	0.0165258	0.0554268	0.290512	-1.78333	down
MW0111663	1-(Methylthio)-2-butanone	Amino acids and derivatives	Ketone compounds	C5H10OS	0.6784	13678-58-5	278.87	353.98	3906.8	20979.6	18727.4	20105.6	1.18751	0.000740678	0.00841304	0.0758979	-3.7198	down
MW0148201	Dehydro-D-arabinono-1,4-lactone	Amino acids and derivatives	Ketone compounds	C5H6O5	0.6704	138760-70-0	703.08	1012.61	274.64	51876.1	44352.9	53284.6	1.31279	0.00301847	0.0189732	0.013312	-6.23113	down
MW0049063	Cryptotanshinone	Amino acids and derivatives	Ketone compounds	C19H20O3	0.6554	35825-57-1 | 4733-35-1	1450.25	1463.29	180.87	19847.7	20470.8	18267	1.22772	6.38304e-05	0.00232151	0.0528187	-4.24281	down
MW0141283	11-Deoxocucurbitacin I	Amino acids and derivatives	Ketone compounds	C30H44O6	0.6284	98941-76-5	336.22	442.27	975.27	5087.66	3692.07	5920.3	1.27154	0.0154879	0.0532512	0.119303	-3.0673	down
MW0113051	4-Heptanone	Amino acids and derivatives	Ketone compounds	C7H14O	0.6116	123-19-3	102.33	127.38	79.61	2270.22	2034.2	1965.07	1.3272	0.00177953	0.0139091	0.0493373	-4.34118	down
MW0103868	2-Amino-3-methyl-1-pyrrolidin-1-YL-butan-1-one	Amino acids and derivatives	Ketone compounds	C9H18N2O	0.5566	54164-07-7	400.73	907.69	869.84	9497.26	11402.9	8092.67	1.30339	0.00971734	0.039347	0.0751311	-3.73445	down
ZINC95911619	4',5,5''-Trihydroxy-4''',7''-dimethoxy-7-(beta-D-glucopyranosyloxy)-8,3'''-biflavone	Amino acids and derivatives	Ketone compounds	C38H32O15	0.9707	-	170.16	105.22	168.76	7493.51	7318.17	5557.04	1.32688	0.00849613	0.0361715	0.021805	-5.5192	down
MW0010944	(22alpha)-Hydroxy-campest-4-en-3-one	Amino acids and derivatives	Ketone compounds	C28H46O2	0.8005	-	74220.8	84671.8	85851.8	205498	175484	174037	1.31328	0.00496957	0.0254837	0.440966	-1.18126	down
MW0121680	5-O-Desmethyl Donepezil	Amino acids and derivatives	Ketone compounds	C23H27NO3	0.7442	-	9565.62	9481.63	10652.8	24277.6	25843.2	35066.2	1.29921	0.0302335	0.0831784	0.348645	-1.52017	down
MW0111969	NCGC00380683-01_C21H32O7_2,4-Dihydroxy-5-methoxy-2a'',5a'',7''-trimethyldodecahydrodispiro[furan-3,2'-furan-5',6''-naphtho[1,8-bc]furan]-2''(2a''H)-one	Amino acids and derivatives	Ketone compounds	C21H32O7	0.7379	-	1010.83	2620.14	2287.97	25341.7	26834.7	15806	1.28574	0.0248504	0.0728846	0.0870657	-3.52175	down
MW0117681	10-Butan-2-yl-1-hydroxy-13-(4-oxoquinazolin-3-yl)-8,11-diazatetracyclo[6.6.1.02,7.011,15]pentadeca-2,4,6-triene-9,12-dione	Amino acids and derivatives	Ketone compounds	C25H24N4O4	0.7364	-	322.27	409.6	340.39	745.32	898.79	593.78	1.24396	0.0383611	0.0972867	0.479139	-1.06148	down
MW0117150	Ncgc00381190-01_C27H29N5O5_	Amino acids and derivatives	Ketone compounds	C27H29N5O5	0.7086	-	5868.96	6026.6	4548.98	19838.1	21805.8	29803.7	1.30504	0.0243164	0.0719497	0.230162	-2.11928	down
MW0010846	(8R,9S,10R,13S,14S,17S)-10,13-dimethylspiro[7,8,9,11,12,14,15,16-octahydro-6H-cyclopenta[a]phenanthrene-17,2'-oxirane]-3-one	Amino acids and derivatives	Ketone compounds	C20H26O2	0.707	-	54.34	363.05	90.43	6840.91	6233.56	6966.54	1.28246	0.00023446	0.00458143	0.025339	-5.30249	down
MW0012301	NCGC00380960-01_C30H50O6_13,17,24,25-Tetrahydroxy-16,23-epoxydammaran-3-one	Amino acids and derivatives	Ketone compounds	C30H50O6	0.6711	-	152.42	16.22	153.66	3959.51	3217.97	3344.44	1.24297	0.00340868	0.0202908	0.0306313	-5.02885	down
MW0142109	2,6-Dihydroxypseudooxynicotine	Amino acids and derivatives	Ketone compounds	C10H14N2O3	0.6675	-	1030.28	854.14	1633.17	3245.96	3606.9	4171.49	1.25803	0.00235006	0.0162848	0.319075	-1.64803	down
MW0148348	D-galactaro-1,4-lactone	Amino acids and derivatives	Ketone compounds	C6H8O7	0.6245	-	129.04	176.57	58.3	108168	113725	110428	1.32705	0.000211263	0.00435826	0.00109506	-9.83478	down
MW0142156	5-O-beta-D-mycaminosyl-20-oxotylonolide	Amino acids and derivatives	Ketone compounds	C31H51NO9	0.6198	-	2036.89	1731.59	1529.76	26004.4	24749.3	27229	1.33028	0.000563485	0.00737099	0.0679411	-3.87957	down
MW0166571	brassinolide-23-O-glucoside	Amino acids and derivatives	Ketone compounds	C34H58O11	0.6187	-	4172.64	2983.62	4628.11	7982.6	8591.33	7432.91	1.24511	0.00367615	0.0213577	0.490876	-1.02657	down
ZINC34479462	(1S,4R,6R,7S,10R)-10-hydroxy-7-methyl-4-[2-[(2S,3R,4S,5S,6R)-3,4,5-trihydroxy-6-(hydroxymethyl)oxan-2-yl]oxypropan-2-yl]-12-oxatricyclo[5.3.2.01,6]dodecan-11-one	Amino acids and derivatives	Ketone compounds	C21H34O9	0.6146	-	110.37	297.58	46.04	4471.46	3777.69	4514.75	1.27675	0.00162123	0.0130612	0.0355683	-4.81326	down
MW0124974	(1-(1-Methylazepan-3-yl)-1h-indol-3-yl)(2,2,3,3-tetramethylcyclopropyl)methanone	Amino acids and derivatives	Ketone compounds	C23H32N2O	0.6053	-	25854.5	29998.1	30137.9	166283	169345	122312	1.32012	0.0140874	0.0502199	0.187777	-2.41291	down
ZINC33830825	1,5-Dihydroxy-6-(beta-D-glucopyranosyloxy)xanthone	Amino acids and derivatives	Ketone compounds	C19H18O10	0.5535	-	260.57	325.2	655.01	65080.6	66977	65384.8	1.32535	4.22554e-05	0.00180865	0.00628426	-7.31404	down
MW0141191	1,8-Diazacyclotetradecane-2,9-dione	Amino acids and derivatives	Ketone compounds	C12H22N2O2	0.7812	56403-09-9	4515.59	3542.94	1878.04	12112.8	11626.6	12348.4	1.24303	0.0049495	0.025443	0.275344	-1.86069	down
MW0013031	2-(2-Methylbutanoyl)-9-(3-methyl-2E-pentenoyl)-2b,9a-dihydroxy-4Z,10(14)-oplopadien-3-one	Amino acids and derivatives	Ketone compounds	C26H38O5	0.6991	80514-14-3	4159.1	5133.18	4689.27	22699.6	25278	25862.1	1.32798	0.00119566	0.0109666	0.18935	-2.40087	down
MW0152043	Kolaflavanone	Amino acids and derivatives	Ketone compounds	C31H24O12	0.6517	68705-66-8 | 97560-11-7	2604.09	3054.77	3966.52	23304.8	16755.2	24705.3	1.3118	0.015356	0.0529715	0.148619	-2.75031	down
MW0052578	Eplerenone	Amino acids and derivatives	Ketone compounds	C24H30O6	0.578	107724-20-9	6845.5	11166.3	7320.05	22524.2	28935	22423.1	1.26918	0.00545298	0.0271133	0.342868	-1.54428	down
MW0129831	12a-HYDROXY-5-DEOXYDEHYDROMUNDUSERONE	Amino acids and derivatives	Ketone compounds	C19H18O6	0.8693	-	18329.8	25170.1	22355	44937.4	49463.6	39502.7	1.27081	0.00435744	0.0235022	0.491808	-1.02383	down
MW0130990	3-(2,4-dihydroxyphenyl)-1-{3-[5-(2,4-dihydroxyphenyl)-6-(5-hydroxy-2,2-dimethyl-2H-chromene-6-carbonyl)-3-methylcyclohex-2-en-1-yl]-2,4-dihydroxyphenyl}propan-1-one	Amino acids and derivatives	Ketone compounds	C40H38O10	0.7684	-	345.1	421.69	305.45	897.08	987.01	1011.87	1.30681	0.000239102	0.00461481	0.370254	-1.43341	down
MW0134592	5-Hydroxypropafenone	Amino acids and derivatives	Ketone compounds	C21H27NO4	0.6908	-	4635.39	7749.1	5112.61	32583.2	22316.3	33292.7	1.29296	0.0164505	0.0553743	0.198397	-2.33354	down
MW0160195	7alpha,12alpha,26-Trihydroxy-5beta-cholestan-3-one	Amino acids and derivatives	Ketone compounds	C27H46O4	0.9261	78094-12-9	17617.4	13915	15965.6	494.79	2387.18	82.34	1.16705	0.000680853	0.0080272	16.0233	4.0021	up
MW0160317	Didemethylasterriquinone D	Amino acids and derivatives	Ketone compounds	C22H14N2O4	0.7282	78860-40-9	112299	99754.6	104745	11086.9	9282.37	13398.5	1.3266	0.000576748	0.00738917	9.38169	3.22985	up
MW0142738	3,6-Dimethoxy-19-norpregna-1,3,5,7,9-pentaen-20-one	Amino acids and derivatives	Ketone compounds	C22H26O3	0.7021	5836-99-7	30783.7	29869.5	27660.5	19604.4	11124.7	13193.2	1.20634	0.0188471	0.0607822	2.01067	1.00768	up
MW0113918	alpha-Pyrrolidinopropiophenone	Amino acids and derivatives	Ketone compounds	C13H17NO	0.6794	19134-50-0	20335.1	12318.4	23962.2	4649.63	7458.65	3834.49	1.21881	0.0479076	0.113321	3.55118	1.8283	up
ZINC14828729	CID 21603987	Amino acids and derivatives	Ketone compounds	C26H31NO5	0.6581	10183-64-9	11104.1	11743.8	10423.8	2453.83	6672.81	4333.13	1.14664	0.0241679	0.0717284	2.47194	1.30564	up
MW0129681	Lactonic Sophorolipid	Amino acids and derivatives	Ketone compounds	C34H56O14	0.5732	148409-20-5	6249.28	7367.74	6467.92	2157.66	923.46	1070.84	1.26827	0.000555001	0.00730558	4.83746	2.27425	up
MW0128010	6,8-Di-C-glucopyranosylnaringenin	Amino acids and derivatives	Ketone compounds	C27H32O15	0.5493	81446-26-6	10362.9	7281.34	12452	1063.4	1286.89	2194.59	1.28383	0.0248527	0.0728846	6.62201	2.72727	up
MW0120795	5-(Thiophen-2-ylmethylidene)-1,3-diazinane-2,4,6-trione	Amino acids and derivatives	Ketone compounds	C9H6N2O3S	0.5206	18015-04-8	3750.41	3759.07	4332.16	324.31	124.66	27.7	1.23988	0.000577731	0.00738917	24.8424	4.63473	up
MW0054671	Malyngamide H	Amino acids and derivatives	Ketone compounds	C26H41NO4	0.5027	165337-92-8	10887.4	11820.5	10231.3	456.72	498.29	949.37	1.31605	0.000751458	0.00847343	17.2965	4.11241	up
MW0131010	3-(2,5-dihydroxy-4-methoxyphenyl)-1-(2,3,4,6-tetrahydroxyphenyl)propane-1,2-dione	Amino acids and derivatives	Ketone compounds	C16H14O9	0.8195	-	103071	84914.8	97011.8	43363.2	46705.7	51478.3	1.30284	0.00519991	0.0261801	2.01344	1.00967	up
MW0124976	AM1220 azepane isomer	Amino acids and derivatives	Ketone compounds	C26H26N2O	0.7189	-	12498.8	11814.1	13634.2	4083.97	4988.34	4801.56	1.31889	0.000886276	0.00937218	2.73515	1.45162	up
ZINC70455140	(5R)-7-(3,4-dihydroxy-5-methoxyphenyl)-5-hydroxy-1-phenylheptan-3-one	Amino acids and derivatives	Ketone compounds	C20H24O5	0.6735	-	9035.31	6771.07	7680.54	827.14	3208.37	2437.66	1.14763	0.00418992	0.023126	3.62835	1.85931	up
MW0166764	(4R,5R)-3,4,5-trihydroxy-5-(hydroxymethyl)-2-methoxycyclohex-2-en-1-one	Amino acids and derivatives	Ketone compounds	C8H12O6	0.6703	-	11224.1	11454.7	8829.09	2959.08	4279.36	2329.23	1.26894	0.00313158	0.0194625	3.29316	1.71947	up
MW0165757	3,7,3',4'-tetramethylquercetin 2'-O-beta-D-glucoside	Amino acids and derivatives	Ketone compounds	C25H28O13	0.5946	-	39618	43188.2	32313.3	12116	9100.67	12520.4	1.30301	0.00811578	0.0349993	3.41225	1.77072	up
ZINC85646251	6,11-Dihydroxy-10-[[1,2-dihydro-5,9,10-trihydroxy-2alpha-(1-hydroxy-1-methylethyl)-6-oxo-6H-furo[2,3-c]xanthene-1alpha-yl]oxy]-3,3-dimethyl-3H,7H-pyrano[2,3-c]xanthene-7-one	Amino acids and derivatives	Ketone compounds	C36H28O13	0.5693	-	2214.37	2571.55	3349.9	842.91	566.22	310.23	1.24249	0.012239	0.0458106	4.73189	2.24242	up
MW0115988	(6-iodo-2-methyl-1-(2-morpholinoethyl)-1H-indol-3-yl)(4-methoxyphenyl)methanone	Amino acids and derivatives	Ketone compounds	C23H25IN2O3	0.5542	-	2339.93	2509.96	2501.4	1107.22	831.33	722.2	1.29396	0.00140125	0.0119958	2.76286	1.46616	up
MW0114997	N-ethyl-N-Methylcathinone	Amino acids and derivatives	Ketone compounds	C12H17NO	0.5206	-	37411	38006.6	43245	19585.7	18896.4	15461	1.30215	0.00116275	0.0108277	2.19977	1.13735	up
MW0151235	Hippomane factor M1	Amino acids and derivatives	Ketone compounds	C34H48O8	0.7449	33465-16-6	10556.7	12328.4	12089.3	7597.38	3098.1	3017.43	1.14545	0.0308266	0.0842943	2.55048	1.35077	up
MW0117238	2(1H)-Pyrimidinethione, tetrahydro-1-methyl-	Amino acids and derivatives	Ketone compounds	C5H10N2S	0.7215	24421-05-4	5904.45	5019.06	6056.05	2969.99	2326.57	1905.67	1.26808	0.0019046	0.0145082	2.35754	1.23728	up
MW0154497	Nifuradene	Amino acids and derivatives	Ketone compounds	C8H8N4O4	0.6617	555-84-0	79409.2	74491.9	75825	15848.6	27704.7	14508.6	1.28131	0.00245412	0.016729	3.95658	1.98425	up
MW0134554	5-Hydroxy-7-[3,4,5-trihydroxy-6-(hydroxymethyl)oxan-2-yl]oxy-2-(3,4,5-trimethoxyphenyl)chromen-4-one	Amino acids and derivatives	Ketone compounds	C24H26O12	0.9343	-	66491.8	59126.6	71294.4	7282.56	8236.61	3286.56	1.29556	0.00101699	0.0100929	10.4709	3.38831	up
MW0133227	3-phenyl-1-[2,3,4,6-tetrahydroxy-5-(3-methylbut-2-en-1-yl)phenyl]propan-1-one	Amino acids and derivatives	Ketone compounds	C20H22O5	0.61	-	5249.75	5590.12	5355.98	2186.39	1438.06	3724.83	1.12409	0.0456281	0.109619	2.20373	1.13995	up
MW0112968	3,4,5-Trihydroxy-6-[3-[4-[methyl(nitroso)amino]butanoyl]pyridin-1-ium-1-yl]oxane-2-carboxylate	Amino acids and derivatives	Ketone compounds	C16H21N3O8	0.5995	-	13386.4	12264.2	13437.3	414.9	692.89	209.77	1.30754	0.000253099	0.00473958	29.667	4.89078	up
MEDL02050	Niacinamide	Amino acids and derivatives	Vitamin	C6H6N2O	0.9368	98-92-0	4701.77	4247.63	4712.19	128175	127463	117476	1.33259	0.00081277	0.00897184	0.036615	-4.77142	down
MEDL02128	Pyridoxal phosphate	Amino acids and derivatives	Vitamin	C8H10NO6P	0.6941	54-47-7	128699	112800	121612	68562.6	27619.5	40705.4	1.1876	0.0152139	0.0525677	2.65262	1.40742	up
MEDL02722	Polydatin	Amino acids and derivatives	Stilbene	C20H22O8	0.6807	27208-80-6	2075.51	2620.32	3918.32	16031.6	17339.5	12325.7	1.29301	0.00808719	0.0349003	0.188507	-2.40731	down
MW0139977	Yangonin	Amino acids and derivatives	Stilbene	C15H14O4	0.6331	500-62-9	530.92	550.62	218.94	44599.4	46147.9	43285.8	1.32228	0.000284174	0.00518267	0.00970268	-6.6874	down
MEDL01761	3',5-Dimethoxybibenzyl-3,4'-diol	Amino acids and derivatives	Stilbene	C16H18O4	0.6125	-	10472.1	12116.7	7972.16	22700.4	21685	22882	1.27397	0.00574731	0.0280544	0.454321	-1.13822	down
MEDL01900	3,4,6-trihydroxy-5-oxo-1-(3,5,7-trihydroxy-3,4-dihydro-2H-chromen-2-yl)benzo[7]annulene-8-carboxylic acid	Amino acids and derivatives	Proanthocyanidins	C21H16O10	0.7678	-	3411.47	2871.92	3480.67	19312	18584.4	18059.4	1.3295	3.74327e-05	0.0016657	0.174496	-2.51873	down
MW0108819	N-lactoyl-Tryptophan	Amino acids and derivatives	Tryptamines	C14H16N2O4	0.7496	-	1246.17	1429.56	1729.57	14433.6	13833.3	12320.4	1.32705	0.00181063	0.0140571	0.108539	-3.20372	down
MW0116030	(E,E)-4,4''-Bi(N-4-hydroxycinnamoylserotonin)	Amino acids and derivatives	Tryptamines	C38H34N4O6	0.9224	175702-01-9	29480.2	25757.9	19801.2	7635.78	9704.49	8998.54	1.28915	0.0245898	0.072536	2.849	1.51046	up
MEDL01809	Isocorydine	Amino acids and derivatives	Aporphine alkaloids	C20H23NO4	0.7486	475-67-2	720.68	1718.23	711.26	63584.5	61544.9	62672.4	1.32026	1.63943e-06	0.000460631	0.0167739	-5.89764	down
MW0000048	(S)-Neolitsine	Amino acids and derivatives	Aporphine alkaloids	C19H17NO4	0.7351	2466-42-4	443.55	73.01	76.98	5273.35	7193.31	7112.09	1.27283	0.00781278	0.0341612	0.0303155	-5.0438	down
MW0140131	Pronuciferine	Amino acids and derivatives	Aporphine alkaloids	C19H21NO3	0.5999	2128-60-1	531.12	983.63	567.58	10452.8	11825.3	17175.8	1.31504	0.0255594	0.074213	0.0527788	-4.2439	down
MW0160079	3-Hydroxy-2,4,5-trihydroxymethylpyridine	Amino acids and derivatives	Pyridine alkaloids	C8H11NO4	0.7381	29712-70-7	18179.7	15784.3	17848.3	6325.43	9757.92	6872.24	1.26308	0.00270245	0.0178237	2.25707	1.17445	up
MEDL02663	Rotundine A	Amino acids and derivatives	Pyridine alkaloids	C15H21NO	0.7089	-	5796.2	7287.17	5238.27	1932.12	2182.49	2131.44	1.30819	0.0209506	0.064912	2.93332	1.55253	up
MW0125208	Monocrotaline	Amino acids and derivatives	Pyrrole alkaloids	C16H23NO6	0.7471	315-22-0	3994.16	15768.4	7107.53	30979.3	32726.9	29832.6	1.15907	0.0195745	0.0624141	0.287262	-1.79956	down
MEDL02677	Kukoamine A	Amino acids and derivatives	Phenolamine	C28H42N4O6	0.7299	75288-96-9	362.06	430.45	1411.15	5191.01	3042.95	5332.7	1.20681	0.0217788	0.0668543	0.162432	-2.62209	down
MEDL01962	4-Hydroxybenzylamine	Amino acids and derivatives	Phenolamine	C7H9NO	0.7248	696-60-6	93.46	202.16	258.2	6553.37	6377.35	6220.67	1.31441	1.33944e-05	0.000946938	0.028918	-5.11189	down
MEDL02683	Sinapine	Amino acids and derivatives	Phenolamine	C16H24NO5+	0.7228	18696-26-9 | 84123-22-8	585.51	431.36	741.84	2093.6	2741.68	1629.18	1.26464	0.0321764	0.0870396	0.272058	-1.87801	down
MEDL01940	Feruloylputrescine	Amino acids and derivatives	Phenolamine	C14H20N2O3	0.7175	501-13-3 | 91000-11-2	1037.9	506.67	1103.49	14993.6	8812.03	12102.5	1.3012	0.0239216	0.071263	0.0737455	-3.7613	down
MEDL01840	Vanillylamine	Amino acids and derivatives	Phenolamine	C8H11NO2	0.6979	1196-92-5	395.22	515.01	834.41	90064.9	94707.9	93899.4	1.32819	0.000215727	0.00441842	0.00626055	-7.3195	down
MEDL01845	Homodihydrocapsaicin	Amino acids and derivatives	Phenolamine	C19H31NO3	0.6823	20279-06-5	28555.4	28218.5	26551.9	449103	538739	523902	1.33189	0.00336361	0.0201585	0.0551189	-4.18131	down
MEDL02255	Dihydrocapsaicin	Amino acids and derivatives	Phenolamine	C18H29NO3	0.6581	19408-84-5	13459.1	13986	12935.9	171530	173142	179188	1.33279	0.000167125	0.00379621	0.0770836	-3.69743	down
MEDL01838	Nonivamide	Amino acids and derivatives	Phenolamine	C17H27NO3	0.6358	2444-46-4	4164.93	5519.39	4638.35	47514.2	43690.1	54192.7	1.32781	0.00435804	0.0235022	0.0985073	-3.34363	down
MW0000297	Hydroquinidine	Amino acids and derivatives	Quinoline alkaloids	C20H26N2O2	0.749	1435-55-8	78.06	636.49	153.12	3628.7	2788.47	3667.98	1.21949	0.00185083	0.0142191	0.0860344	-3.53894	down
FDATN01039	Racanisodamine	Amino acids and derivatives	Tropan alkaloids	C17H23NO4	0.7321	17659-49-3 | 55869-99-3 | 134355-54-7	570.52	304.47	513.52	6926.76	6053.11	5961.06	1.31808	0.00159823	0.0129534	0.0733074	-3.7699	down
MEDP1304	2-Piperidinone	Amino acids and derivatives	Piperidine alkaloids	C5H9NO	0.7252	675-20-7	5598.37	11222.8	6267.62	121152	85894.4	92747.6	1.31107	0.0117332	0.0444729	0.0770155	-3.69871	down
MEDL02591	Arecoline	Amino acids and derivatives	Piperidine alkaloids	C8H13NO2	0.6927	63-75-2	30284.8	34963.3	5860.05	210980	197948	154721	1.19175	0.00320303	0.0197004	0.126157	-2.98671	down
MW0151822	Isofebrifugine	Amino acids and derivatives	Piperidine alkaloids	C16H19N3O3	0.5672	32434-44-9	194.17	718.63	41.71	4919.26	4887.67	4706.81	1.19249	0.000865317	0.00928334	0.065766	-3.92652	down
MW0127959	1-Cinnamoylpiperidine	Amino acids and derivatives	Piperidine alkaloids	C14H17NO	0.6384	5422-81-1	57974.3	68242.3	58829.1	27133.7	29190.9	28050.4	1.31951	0.0078819	0.0343605	2.19314	1.13299	up
MW0123549	Deoxypeganine	Amino acids and derivatives	Alkaloids	C11H12N2	0.7535	495-59-0	1679.63	2552.89	1151.65	20693.8	28954.8	30186.3	1.3098	0.0128736	0.0473965	0.0674413	-3.89022	down
MW0147078	Caracurine V	Amino acids and derivatives	Alkaloids	C38H40N4O2	0.7697	630-87-5	1482.13	6310.01	1842.53	11890.4	11079.8	8417.61	1.10896	0.0229503	0.0690263	0.306956	-1.7039	down
MEDP0650	4,4'-Methylenedianiline	Amino acids and derivatives	Alkaloids	C13H14N2	0.7657	101-77-9	153.36	1052.28	2194.15	73642.2	33811.2	63138.9	1.24517	0.0425169	0.104772	0.0199293	-5.64896	down
MW0000031	(2S,4R)-4-(9H-Pyrido[3,4-b]indol-1-yl)-1,2,4-butanetriol	Amino acids and derivatives	Alkaloids	C15H16N2O3	0.7646	220345-69-7	2263.99	1220.84	1789.73	25001.5	24874.2	22754.5	1.32061	0.000218044	0.00442682	0.0726221	-3.78345	down
FDATN01036	Phthalylsulfathiazole	Amino acids and derivatives	Alkaloids	C17H13N3O5S2	0.7477	85-73-4	812.96	1038.56	722.94	25101.5	26278.5	26443.5	1.33043	0.000153078	0.00355895	0.0330808	-4.91786	down
MEDP1183	N-Acetylcadaverine	Amino acids and derivatives	Alkaloids	C7H16N2O	0.7456	32343-73-0	4313.82	3601.79	6633.38	203572	197985	181408	1.32655	0.00102487	0.0101272	0.0249569	-5.32442	down
MW0015543	Acetyl-L-carnitine	Amino acids and derivatives	Alkaloids	C9H17NO4	0.7387	3040-38-8 | 14992-62-2	4515.03	3542.39	6963.51	12711.3	9183.32	9222.7	1.14535	0.0265885	0.076043	0.482719	-1.05074	down
MW0000158	Cabergoline	Amino acids and derivatives	Alkaloids	C26H37N5O2	0.735	81409-90-7	275.6	385.2	447.21	4364.2	5843.64	4564.65	1.3219	0.00954779	0.0389625	0.075005	-3.73687	down
MW0000136	Aquifoliunine EIV	Amino acids and derivatives	Alkaloids	C42H48N2O18	0.7336	220751-22-4	1036.36	346.55	24.81	6479.86	5936.79	6550.9	1.1185	0.000218283	0.00442682	0.0742173	-3.7521	down
MEDN0442	Pantetheine	Amino acids and derivatives	Alkaloids	C11H22N2O4S	0.7246	496-65-1	274.73	430.07	88.11	8885.64	9700.2	10016.7	1.29311	0.000594478	0.00745111	0.0277217	-5.17284	down
MW0144836	Alangimarckine	Amino acids and derivatives	Alkaloids	C29H37N3O3	0.7109	13849-53-1	180.43	768.36	629.59	2341.73	2047.44	2095.4	1.15531	0.00385837	0.0220788	0.243405	-2.03857	down
MEDL02637	Pseudoephedrine	Amino acids and derivatives	Alkaloids	C10H15NO	0.703	90-82-4	213.73	112.57	3150.44	48514	43960.2	53578.2	1.22405	0.0013529	0.0117449	0.0238048	-5.39261	down
MEDL00431	Agmatine	Amino acids and derivatives	Alkaloids	C5H14N4	0.7016	306-60-5	319.05	1286.82	204.09	24742.8	36482.8	23010.8	1.28488	0.0223091	0.0676803	0.0214867	-5.54041	down
MW0144436	Agroclavine	Amino acids and derivatives	Alkaloids	C16H18N2	0.6912	548-42-5	499.58	998.28	468.29	8892.31	11077.2	10552.4	1.31214	0.00299067	0.0189205	0.0644176	-3.9564	down
MW0149373	Gabunine	Amino acids and derivatives	Alkaloids	C42H50N4O5	0.6615	1357-30-8	542.96	533.89	489.57	14849	16642.9	11186	1.32942	0.0134469	0.0487935	0.0367033	-4.76795	down
MEDP0069	N-Acetylputrescine	Amino acids and derivatives	Alkaloids	C6H14N2O	0.6465	18233-70-0	920.6	2947.68	2472.85	9449.72	11574.3	11238.9	1.22757	0.000675011	0.0080272	0.196545	-2.34707	down
MEDP1211	N-Acetylpyrrolidine	Amino acids and derivatives	Alkaloids	C6H11NO	0.6375	4030-18-6	8361.84	8378.57	7052.64	152084	148683	153628	1.33205	2.84845e-05	0.0014338	0.052362	-4.25534	down
MEDL02503	Carnitine C16:0	Amino acids and derivatives	Alkaloids	C23H45NO4	0.6204	2364-67-2	12263.5	14810.8	13945.7	32679.3	31317.5	36404.2	1.31642	0.00154231	0.0126852	0.40856	-1.29138	down
MW0147264	C-Curarine I	Amino acids and derivatives	Alkaloids	C40H44N4O+2	0.5932	7168-64-1	1830.56	724.94	1354.14	4287.08	3048.76	2561.87	1.12289	0.0389581	0.0983646	0.395005	-1.34006	down
MW0146668	5'alpha(S)-sec-Butyl-12'-hydroxy-2'-isopropylergotaman-3',6',18-trione	Amino acids and derivatives	Alkaloids	C32H41N5O5	0.5382	20315-46-2	331.47	474.62	784.15	11128.5	10144.6	11371.9	1.31556	0.000417001	0.00630706	0.0487131	-4.35955	down
MW0000397	Phygrine	Amino acids and derivatives	Alkaloids	C16H28N2O2	0.515	148139-97-3	1611.88	160.52	59.89	7286.18	6276.69	5844.73	1.14244	0.000989179	0.00992784	0.094411	-3.4049	down
MW0160601	Vellosimine	Amino acids and derivatives	Alkaloids	C19H20N2O	0.716	-	1105.23	936.66	5974.88	10954.7	10175.4	12597	1.11327	0.0218516	0.0669863	0.237695	-2.07281	down
MW0000459	Tetrahydroharmine	Amino acids and derivatives	Alkaloids	C13H16N2O	0.6583	-	1244.24	6711.26	1015.35	45004	64590.8	62055.1	1.25156	0.00812127	0.0349993	0.0522625	-4.25808	down
MW0143721	6-(2-Hydroxyethyl)-5,6-dihydrosanguinarine	Amino acids and derivatives	Alkaloids	C22H19NO5	0.6554	-	6142.1	7232.6	2750.14	27532.7	28000.2	37218.9	1.26	0.00705384	0.0318156	0.173849	-2.52409	down
MW0151809	Isococculidine	Amino acids and derivatives	Alkaloids	C18H23NO2	0.7499	60229-91-6	29997.6	35436.7	33253.9	94649.3	102449	83618.5	1.31902	0.0049614	0.0254727	0.351558	-1.50817	down
MW0116056	Norcotinine	Amino acids and derivatives	Alkaloids	C9H10N2O	0.6074	17114-40-8	963.55	857.81	1042.92	8653.37	10335.1	9645.1	1.33011	0.00292314	0.0185808	0.100032	-3.32146	down
MW0157470	Thalicarpine	Amino acids and derivatives	Alkaloids	C41H48N2O8	0.8358	5373-42-2	15806.3	13443.7	19814	118.54	2991.03	465.82	1.16444	0.00588831	0.0284775	13.7227	3.77849	up
MW0123213	Carbadox	Amino acids and derivatives	Alkaloids	C11H10N4O4	0.7732	6804-07-5	27787.1	33728.9	31760.7	6778.9	3675.21	5554.81	1.3043	0.000967984	0.00980765	5.82654	2.54264	up
MW0010239	Colchicine	Amino acids and derivatives	Alkaloids	C22H25NO6	0.7565	64-86-8 | 30512-31-3	19600.6	13842.5	12148	1049.1	331.26	4646.41	1.13705	0.0124649	0.0463531	7.56478	2.9193	up
MW0000423	Anaprel	Amino acids and derivatives	Alkaloids	C35H42N2O9	0.6353	24815-24-5	52201	51230.8	57495.2	2563.72	14202.6	9649.51	1.18623	0.00105777	0.0103186	6.09207	2.60693	up
MW0149372	N-Demethylconoduramine B640243K425	Amino acids and derivatives	Alkaloids	C42H50N4O5	0.6037	66086-99-5	22988.2	22317.7	21957.3	174.61	782.26	643.98	1.29615	3.53015e-06	0.000634621	42.0172	5.39291	up
MW0152046	Kreysigine	Amino acids and derivatives	Alkaloids	C22H27NO5	0.6432	-	1183.23	1546.33	1652.24	515.12	617.67	782.96	1.24581	0.0135855	0.0490983	2.28725	1.19361	up
MW0000410	Psychotrin	Amino acids and derivatives	Alkaloids	C28H36N2O4	0.7348	-	9920.42	11324.4	9784.87	2015.42	184.25	1355.96	1.15383	0.000238619	0.00461481	8.72693	3.12547	up
MEDP1597	Securinine	Amino acids and derivatives	Terpenoid alkaloids	C13H15NO2	0.7894	5610-40-2	2661.55	3412.96	3513.34	43183.2	32346	38747.9	1.32664	0.00768087	0.0337722	0.0839001	-3.57518	down
MW0154660	Nupharamine	Amino acids and derivatives	Terpenoid alkaloids	C15H25NO2	0.6145	17812-38-3	1172.09	2626.74	1423.94	7224.22	4475.84	5520.25	1.21431	0.0203026	0.063746	0.303291	-1.72122	down
MW0152120	Lappaconitine	Amino acids and derivatives	Terpenoid alkaloids	C32H44N2O8	0.7119	32854-75-4	76.46	547.54	220.94	3989.12	4299.07	4065.57	1.24507	6.26105e-05	0.00231111	0.0683954	-3.86996	down
MW0054001	Hypaconitine	Amino acids and derivatives	Terpenoid alkaloids	C33H45NO10	0.693	6900-87-4	17725.3	17985.5	18070.2	6713.6	8477.02	7161.49	1.31669	0.0018554	0.0142337	2.40608	1.26669	up
MW0000461	Tetrahydropalmatine	Amino acids and derivatives	Isoquinoline alkaloids	C21H25NO4	0.6984	483-14-7	38144.3	74008	67830.9	191456	191564	188060	1.25891	0.00666645	0.0306815	0.315163	-1.66583	down
MEDL02695	Reticuline	Amino acids and derivatives	Isoquinoline alkaloids	C19H23NO4	0.6678	485-19-8	10733.4	12480	11758.2	74375.7	67540.5	59160.7	1.32759	0.0057375	0.0280432	0.173922	-2.52349	down
MW0000244	Emetine	Amino acids and derivatives	Isoquinoline alkaloids	C29H40N2O4	0.7712	483-18-1	1968.85	1645.16	785.25	11795.6	10215.2	12306.6	1.28692	0.000639228	0.00776452	0.128193	-2.96361	down
MW0142508	2'-Norberbamunine	Amino acids and derivatives	Isoquinoline alkaloids	C35H38N2O6	0.8282	-	362.28	148.46	631.55	23069.3	29080.2	23275.7	1.30786	0.00606809	0.0290345	0.0151447	-6.04504	down
MW0151867	Isosinomenine	Amino acids and derivatives	Isoquinoline alkaloids	C19H23NO4	0.756	-	36799.6	38127.7	38251.8	124428	154958	124573	1.32409	0.0106711	0.042098	0.280175	-1.8356	down
MW0124471	1-{[4-Hydroxy-3-({6-methoxy-1-[(4-methoxyphenyl)methyl]-2-methyl-1,2,3,4-tetrahydroisoquinolin-7-yl}oxy)phenyl]methyl}-6-methoxy-2-methyl-1,2,3,4-tetrahydroisoquinolin-7-ol	Amino acids and derivatives	Isoquinoline alkaloids	C37H42N2O6	0.5742	6817-41-0	8786.05	7229.91	8299.21	3289.83	2454.16	4855.17	1.20408	0.00844402	0.0360681	2.29407	1.19791	up
MW0162131	Codeinone(1+)	Amino acids and derivatives	Isoquinoline alkaloids	C18H20NO3+	0.6076	-	11134.8	9121.43	9601.65	200.38	90.42	689.93	1.27101	0.00206467	0.0151278	30.4445	4.92811	up
MW0000457	Tetrahydroalstonine	Amino acids and derivatives	Plumerane	C21H24N2O3	0.7616	83-45-4	116	343.51	18.43	6088.06	5451.04	6900.63	1.23513	0.00339912	0.0202531	0.025919	-5.26984	down
MEDP1764	Harmaline	Amino acids and derivatives	Plumerane	C13H14N2O	0.9043	304-21-2	13058.3	13657.4	14226.9	144425	148548	141970	1.33269	0.000142176	0.00349162	0.0941331	-3.40915	down
MEDN0261	Indole-3-propionic acid	Amino acids and derivatives	Plumerane	C11H11NO2	0.79	830-96-6	80.48	890.46	1688.5	53806.6	55813.9	29642.8	1.22841	0.0321202	0.0869249	0.0190965	-5.71055	down
MW0159352	Vindoline	Amino acids and derivatives	Plumerane	C25H32N2O6	0.7509	2182-14-1 | 57794-53-3	11342.2	14042.6	11033.9	61107.5	66572.7	60046	1.32642	0.000266057	0.00491616	0.193999	-2.36588	down
MW0145212	Apovincamine	Amino acids and derivatives	Plumerane	C21H24N2O2	0.7363	4880-92-6	1684.12	2339.46	3158.67	34903.4	36099.8	33604.9	1.32109	1.91296e-05	0.00110425	0.0686586	-3.86441	down
MW0159351	Vinblastine	Amino acids and derivatives	Plumerane	C46H58N4O9	0.679	865-21-4	645.22	1234.69	1390.15	16532.4	21760	21050.9	1.31367	0.00674568	0.0308332	0.0551041	-4.1817	down
MW0152664	L-Histidine beta-naphthylamide	Amino acids and derivatives	Plumerane	C16H16N4O	0.6424	7424-15-9	11378.9	7130.07	2566.16	147734	159460	147849	1.28645	2.39742e-05	0.00128928	0.0463146	-4.43239	down
MW0000485	Vinorelbine Ditartarate	Amino acids and derivatives	Plumerane	C45H54N4O8	0.5335	71486-22-1	2076.13	82.75	1070.8	10258.2	9734.01	8232.7	1.09047	0.000578602	0.00738917	0.114426	-3.12751	down
MEDP1063	Indole-5-carboxylic acid	Amino acids and derivatives	Plumerane	C9H7NO2	0.7948	-	4125.09	3635.49	4430.25	7342.53	9310.46	9345.44	1.28978	0.0125912	0.0466845	0.468906	-1.09263	down
MEDN0562	Indole-3-carbinol	Amino acids and derivatives	Plumerane	C9H9NO	0.9517	700-06-1	13285.2	15344.7	14573.2	1610.15	2332.03	1400.78	1.31838	0.00044059	0.00646199	8.08599	3.01542	up
MEDP1098	5-Methoxyindoleacetate	Amino acids and derivatives	Plumerane	C11H11NO3	0.9342	3471-31-6	73784.7	78504	79495	8652.19	62.53	9538.62	1.00402	0.000164334	0.00374634	12.6982	3.66655	up
MEDL02483	5-Hydroxytryptophol	Amino acids and derivatives	Plumerane	C10H11NO2	0.779	154-02-9	10037.9	13592.8	13223.3	6235.2	7602.5	3457.96	1.12297	0.0173842	0.0574783	2.13082	1.09141	up
MW0117376	(1h-Indol-3-ylmethylene)malononitrile	Amino acids and derivatives	Plumerane	C12H7N3	0.5935	75629-62-8 | 5154-39-2	3405.31	3970.29	3343.56	1151.79	1349.67	2097.61	1.2257	0.00617256	0.0293336	2.33072	1.22078	up
MW0152625	Leurosine	Amino acids and derivatives	Plumerane	C46H56N4O9	0.5912	23360-92-1 | 1404-95-1	27137.2	30650.1	31714.9	466.43	1078.33	6462.25	1.18391	0.000528203	0.00707118	11.178	3.48259	up
MEDL01878	Methyl dioxindole-3-acetate	Amino acids and derivatives	Plumerane	C11H11NO4	0.9208	-	10067.4	10490.2	11678.5	394.21	542.32	922.42	1.31361	0.000957129	0.00976055	17.3411	4.11612	up
MEDN1405	Indole-3-acetic acid ethyl ester	Amino acids and derivatives	Plumerane	C12H13NO2	0.5121	-	20110.3	20859.9	19249.5	8043.13	7349.35	10107	1.30061	0.000940268	0.00963545	2.3616	1.23977	up
MEDN0523	Indole-3-lactic acid	Amino acids and derivatives	Plumerane	C11H11NO3	0.9345	1821-52-9 | 832-97-3	214069	219546	219111	154.02	221.74	126.36	1.33166	6.50991e-05	0.00232553	1299.94	10.3442	up
MEDL02189	Gramine	Amino acids and derivatives	Plumerane	C11H14N2	0.8309	87-52-5	61463.5	70788.1	59227.5	8130.77	9029.63	7964.33	1.33017	0.00379802	0.0218969	7.62114	2.93001	up
MW0010050	Veratramine	Amino acids and derivatives	Steroid alkaloids	C27H39NO2	0.7632	60-70-8	48416.2	61737.1	60032	187897	163591	204410	1.31425	0.00426338	0.023306	0.306145	-1.70771	down
MEDN1793	protoveratrine A	Amino acids and derivatives	Steroid alkaloids	C41H63NO14	0.7084	143-57-7 | 1360-61-8	3348.29	2778.95	2593	6546.16	5732.59	8127.2	1.27653	0.0224991	0.0681166	0.427338	-1.22655	down
MW0054039	Isoalantolactone	Amino acids and derivatives	Sesquiterpenoids	C15H20O2	0.7104	470-17-7 | 4677-48-9	6896.08	7683.14	8325.75	149107	177085	167134	1.3315	0.00265916	0.0176275	0.0464297	-4.42881	down
MW0049061	CryptoMeridiol 11-rhaMnoside	Amino acids and derivatives	Sesquiterpenoids	C21H38O6	0.9502	349112-30-7	1035.11	192.14	742.2	9777.84	8978.21	9797.15	1.25545	1.83899e-05	0.00107138	0.0689748	-3.85779	down
MW0103070	Valerenic acid	Amino acids and derivatives	Sesquiterpenoids	C15H22O2	0.6976	3569-10-6	5054.36	5066.7	4313.51	10232.1	14182.1	10521	1.28773	0.0290659	0.081173	0.413181	-1.27515	down
MW0049084	(3S,3aS,6R,8aS)-3,8-Dimethyl-5-(propan-2-ylidene)-2,3,4,5,6,8a-hexahydro-1H-3a,6-epoxyazulen-6-ol	Amino acids and derivatives	Sesquiterpenoids	C15H22O2	0.6095	19431-84-6	1519.25	1985.65	1288.22	121636	107565	120462	1.33057	0.00150447	0.0124909	0.0137078	-6.18886	down
MEDL01844	Capsidiol	Amino acids and derivatives	Sesquiterpenoids	C15H24O2	0.5272	37208-05-2	15375.1	14858.8	9965.67	138810	145018	155009	1.3238	0.000375096	0.00601128	0.0916047	-3.44843	down
MW0153957	Montanol	Amino acids and derivatives	Monoterpenoids	C21H36O4	0.7003	71117-50-5	11412.4	15229.1	19580.4	139502	165185	167152	1.31979	0.00236744	0.0163512	0.0979611	-3.35165	down
MW0114048	Catalposide	Amino acids and derivatives	Monoterpenoids	C22H26O12	0.6431	6736-85-2	1278.93	2165.25	404.88	5252.96	5330.51	6974.34	1.15046	0.00392189	0.0222111	0.219222	-2.18953	down
MW0055481	(4S,5Z,6R)-4-[2-[2-(3,4-dihydroxyphenyl)ethoxy]-2-oxoethyl]-5-ethylidene-6-[[(2S,3R,4S,5S,6R)-3,4,5-trihydroxy-6-(hydroxymethyl)-2-oxanyl]oxy]-4H-pyran-3-carboxylic acid methyl ester	Amino acids and derivatives	Monoterpenoids	C25H32O13	0.7269	32619-42-4	34938	37116.2	40731.1	13204.9	10281.9	8482.05	1.30386	0.0003097	0.00544311	3.52798	1.81884	up
MW0056727	Paeoniflorin	Amino acids and derivatives	Monoterpenoids	C23H28O11	0.7146	23180-57-6	213189	194277	204169	17575.6	18973.3	6288.52	1.29073	2.04506e-05	0.00114888	14.2781	3.83573	up
MW0011242	Vomifoliol 9-[xylosyl-(1->6)-glucoside]	Amino acids and derivatives	Monoterpenoids	C24H38O12	0.6363	126221-59-8	7570.2	7810.53	7912.95	3253.57	2500.59	2007.96	1.29305	0.00286431	0.0183916	3.00094	1.58542	up
MW0062178	Pristanic acid	Amino acids and derivatives	Ditepenoids	C19H38O2	0.8548	1189-37-3	7787.88	7229.11	539.58	64422.4	59268.1	50638.9	1.14159	0.00106108	0.0103348	0.0892366	-3.48622	down
MW0168671	Abietic acid	Amino acids and derivatives	Ditepenoids	C20H30O2	0.7422	514-10-3	7348.24	23342.3	5800.3	59000.9	65373.9	67500	1.20855	0.00458452	0.024281	0.19018	-2.39456	down
MW0052444	Docetaxel	Amino acids and derivatives	Ditepenoids	C43H53NO14	0.7316	114977-28-5	1064.47	1066.86	1746.64	10470.5	14017.7	12833.1	1.31573	0.00657919	0.0305057	0.103908	-3.26662	down
MEDL00436	Dehydroabietic acid	Amino acids and derivatives	Ditepenoids	C20H28O2	0.691	1740-19-8	1123.01	726.56	766.67	4585.91	5330.44	3507.49	1.30085	0.0166579	0.05584	0.194895	-2.35923	down
MW0146652	beta-D-gentiobiosyl crocetin	Amino acids and derivatives	Ditepenoids	C32H44O14	0.6505	55750-85-1	2467.31	1550.17	3049.89	3872.86	5428.45	5333.1	1.14075	0.0200534	0.0634369	0.482928	-1.05012	down
MW0168269	Podocarpa-8,11,13-trien-16-oic acid, 12-hydroxy-	Amino acids and derivatives	Ditepenoids	C17H22O3	0.6951	-	562.41	2139.34	1275.41	6902.46	12067.5	11194.5	1.23806	0.0246691	0.0726337	0.131849	-2.92304	down
ZINC49853721	Taxumairol U	Amino acids and derivatives	Ditepenoids	C30H44O13	0.6353	-	471.13	42.37	311.5	2029.57	2966.51	2029.48	1.14466	0.0126487	0.0468311	0.117428	-3.09015	down
ZINC49841117	Taxuspine Z	Amino acids and derivatives	Ditepenoids	C37H51NO9	0.5086	-	53.55	128.88	58.28	2984.25	2840.57	2226.14	1.31552	0.00737253	0.032855	0.0298983	-5.06379	down
MW0153891	[(1R,2R,6S,7S,8R,10S,11S,12R,14S,16S,17R,18R)-6,7-dihydroxy-8-(hydroxymethyl)-4,18-dimethyl-5-oxo-14-phenyl-16-prop-1-en-2-yl-9,13,15,19-tetraoxahexacyclo[12.4.1.01,11.02,6.08,10.012,16]nonadec-3-en-17-yl] (2E,4E)-5-phenylpenta-2,4-dienoate	Amino acids and derivatives	Ditepenoids	C38H38O10	0.6318	34807-41-5	1248.38	1230.95	934.62	6904.21	7875.93	5015.56	1.31033	0.0215369	0.066329	0.172459	-2.53567	down
MEDP2294	Steviol	Amino acids and derivatives	Ditepenoids	C20H30O3	0.7303	471-80-7	5824.52	3305.73	5611.93	1432.97	1122.42	1122.69	1.27913	0.0426557	0.104963	4.00812	2.00293	up
MW0063307	Rebaudioside C	Amino acids and derivatives	Ditepenoids	C44H70O22	0.6413	63550-99-2	9548.64	11424.2	11589.8	780.6	1897.84	1650	1.28648	0.00103668	0.0101954	7.52295	2.9113	up
MW0157360	Taxine A	Amino acids and derivatives	Ditepenoids	C35H47NO10	0.5885	1361-49-5	26115.1	17079.5	18604.2	948.44	5657.96	6483.8	1.09544	0.0123223	0.0460677	4.721	2.23909	up
MEDL01984	Goshonoside F7	Amino acids and derivatives	Ditepenoids	C32H54O12	0.5904	-	12068.2	13972.3	13086.9	1779.34	1737.78	627	1.27841	0.000145261	0.00350017	9.44168	3.23904	up
MW0157939	Tinyatoxin	Amino acids and derivatives	Ditepenoids	C36H38O8	0.6668	58821-95-7	27093.4	26316.1	27110.2	3849.78	3550.33	3254.26	1.33147	1.17215e-06	0.000388168	7.55743	2.9179	up
MW0156361	[(1R,2R,6R,10S,11R,15R,17R)-13-benzyl-6-hydroxy-4,17-dimethyl-5-oxo-15-prop-1-en-2-yl-12,14,18-trioxapentacyclo[11.4.1.01,10.02,6.011,15]octadeca-3,8-dien-8-yl]methyl 2-(4-hydroxy-2-methoxyphenyl)acetate	Amino acids and derivatives	Ditepenoids	C37H40O9	0.7363	-	4014.78	5118.85	3192	1155.83	1388.07	1186.57	1.29301	0.0340478	0.0903158	3.30404	1.72423	up
MW0156499	Salannin	Amino acids and derivatives	Triterpene	C34H44O9	0.8792	992-20-1	15939.5	13091.6	14298.1	48534.3	46927	48575.6	1.3269	1.72523e-05	0.0010539	0.30082	-1.73303	down
MEDL01754	Deacetylnomilinic acid	Amino acids and derivatives	Triterpene	C26H34O9	0.7147	35930-21-3	2002.94	3942.77	2010.38	7069.16	8727.51	5229.19	1.17435	0.0291395	0.0812702	0.378395	-1.40203	down
FDATN00895	alpha-Arbutin	Amino acids and derivatives	Triterpene	C12H16O7	0.6371	84380-01-8	206.72	243.59	351.85	6865.59	9024.31	8852.04	1.32582	0.00726938	0.0325544	0.0324211	-4.94692	down
MEDL01778	Ganoderic acid Md	Amino acids and derivatives	Triterpene	C35H54O7	0.6689	-	3874.39	8779.99	8890.31	24416.9	22046.3	21628.2	1.21296	0.00354611	0.0207942	0.316408	-1.66014	down
MW0155561	Picrasin A	Amino acids and derivatives	Triterpene	C26H34O8	0.6567	27368-79-2	2506.46	5512.95	3649	33141.6	53456.3	46116.4	1.30263	0.0191805	0.0615106	0.0879213	-3.50764	down
MW0149467	Ganoderic acid A	Amino acids and derivatives	Triterpene	C30H44O7	0.6743	81907-62-2	28561.6	28349	26718	2059.76	9987.81	7875.21	1.14152	0.0090418	0.0374776	4.19764	2.06958	up
MW0155028	Pfaffic acid	Amino acids and derivatives	Triterpene	C29H44O3	0.633	86432-14-6	25665.7	30562.1	28734	13782.6	13476.7	13469.2	1.31999	0.00898131	0.0373621	2.08605	1.06077	up
MEDL02239	Maslinic acid	Amino acids and derivatives	Triterpene	C30H48O4	0.5685	4373-41-5	11053.4	7488.58	11792.8	1554.3	4933.37	2811.57	1.15799	0.0157546	0.0537537	3.26207	1.70579	up
MEDL01827	Madasiatic acid	Amino acids and derivatives	Triterpene	C30H48O5	0.7932	-	477300	394905	341186	172069	228697	191190	1.25521	0.021798	0.0668712	2.0498	1.03548	up
MW0161495	Ginsenoside Rh1	Amino acids and derivatives	Triterpene Saponin	C36H62O9	0.9764	63223-86-9	10189.8	10135.9	13143	43016.9	34208.2	33295.4	1.30774	0.00894892	0.0372891	0.302827	-1.72343	down
MW0147663	Clematichinenoside A	Amino acids and derivatives	Triterpene Saponin	C52H84O20	0.6309	165245-11-4	1523.13	1743.85	2066.16	7506.86	4707.07	5257.3	1.28262	0.0381808	0.0969465	0.305253	-1.71192	down
MEDL01851	Saponin D	Amino acids and derivatives	Triterpene Saponin	C48H78O17	0.6338	-	240.36	807.6	21.31	11620.9	10802.5	7031.46	1.17892	0.0193122	0.061744	0.036302	-4.78381	down
MW0052521	Elatoside G	Amino acids and derivatives	Triterpene Saponin	C36H56O11	0.9902	171828-77-6	2425.98	2156.26	1791.79	8230.84	7804.11	5611.39	1.29496	0.0202151	0.063667	0.294462	-1.76385	down
MW0055101	Momordin Ia	Amino acids and derivatives	Triterpene Saponin	C42H66O13	0.7926	95851-46-0	24083.8	27006.5	22378.6	11176.3	11062.4	9732.63	1.31423	0.00507304	0.0257624	2.29796	1.20035	up
MW0146385	Astragaloside III	Amino acids and derivatives	Triterpene Saponin	C41H68O14	0.5521	84687-42-3	14015.2	14022	15721.5	4689.84	6918.09	4570.72	1.28515	0.00093873	0.00963545	2.70472	1.43548	up
MW0005925	Ginnalin A	Amino acids and derivatives	Triterpene Saponin	C20H20O13	0.6373	-	7959.3	8106.35	8238.16	186.47	1614.25	134.13	1.19529	0.00344175	0.0203813	12.5611	3.65089	up
MEDL01973	Maslinic acid 3-O-b-D-glucoside	Amino acids and derivatives	Triterpene Saponin	C36H58O9	0.7717	163634-06-8	14670.8	10218.3	12109.4	6171.29	6764.96	5346.31	1.25519	0.0307304	0.0841117	2.0237	1.017	up
MW0063385	Rubusoside	Amino acids and derivatives	Terpene	C32H50O13	0.6927	64849-39-4	1641.35	4895.39	3566.87	92968.9	91357.9	121133	1.30893	0.00900117	0.0373621	0.0330768	-4.91804	down
MW0063387	Ruscin	Amino acids and derivatives	Terpene	C44H68O17	0.7066	-	3979.63	3102.57	4899.42	9073.66	11563	11564.5	1.2733	0.00433338	0.0234827	0.372087	-1.42629	down
MW0153386	Mancinellin	Amino acids and derivatives	Terpene	C36H52O8	0.5203	57672-76-1	17076.4	17339.7	15087.3	8108.06	5204.07	10702.2	1.16239	0.0197083	0.0627869	2.06141	1.04363	up
MW0150733	Helminthosporoside A	Amino acids and derivatives	Terpene	C39H64O22	0.5526	86413-81-2	4998.44	4905.76	6493.86	4116.38	1316.56	1968.21	1.05753	0.0497829	0.116539	2.21561	1.1477	up
MW0104181	3-Oxoglutaric acid	Amino acids and derivatives	Organic acids	C5H6O5	0.9047	542-05-2	515.31	5459.27	153.85	25879.5	22900.2	24642.7	1.14146	0.00143409	0.0121568	0.0834681	-3.58263	down
MW0119718	3-Methyluric acid	Amino acids and derivatives	Organic acids	C6H6N4O3	0.7571	605-99-2	3575.58	891.9	3993.65	24070	22690.6	24654.8	1.23068	0.000199716	0.00423445	0.118478	-3.07731	down
MW0105581	Alitame	Amino acids and derivatives	Organic acids	C14H25N3O4S	0.7546	80863-62-3	1478.28	1835.94	409.67	8977.69	4406.22	7324.4	1.16611	0.0409564	0.102261	0.179826	-2.47533	down
MW0111020	Dodecylphosphocholine	Amino acids and derivatives	Organic acids	C17H38NO4P	0.7442	29557-51-5	3768.04	5033.88	5492.12	34939.2	29755.2	33626.6	1.32231	0.00135464	0.0117449	0.145381	-2.78209	down
MW0120912	5-(Tetradecyloxy)-2-furoic acid	Amino acids and derivatives	Organic acids	C19H32O4	0.7287	54857-86-2	5409.96	7748.31	6371.31	22461.3	21514.4	17585.8	1.30127	0.00440001	0.0236421	0.317237	-1.65637	down
MW0110745	2-Hexadecanoylthio-1-ethylphosphorylcholine	Amino acids and derivatives	Organic acids	C23H48NO5PS	0.7083	60793-01-3	3306.28	2582.56	2441.09	18084.9	20657	18901.1	1.32592	0.000773767	0.0086475	0.144509	-2.79077	down
MW0109264	Phytosulfokine a	Amino acids and derivatives	Organic acids	C33H46N6O16S2	0.9398	179667-62-0	448.84	287.3	875.6	3277.76	4588.65	4485.62	1.26938	0.00640565	0.0300819	0.130484	-2.93806	down
MEDN1310	Sumiki's acid	Amino acids and derivatives	Organic acids	C6H6O4	0.7819	6338-41-6	905.23	2612.51	497.05	37281.9	36100.2	35818.2	1.28569	5.13718e-06	0.00068245	0.0367654	-4.76551	down
MEDL00543	3-Methyladipic acid	Amino acids and derivatives	Organic acids	C7H12O4	0.7579	3058-01-3 | 61898-58-6	19764.2	23266.4	29552.9	77576	75255.6	54600.4	1.27393	0.015404	0.0530656	0.349915	-1.51493	down
MW0116747	1,8-Naphthyridine-2-carboxylic acid	Amino acids and derivatives	Organic acids	C9H6N2O2	0.7455	215523-34-5	220.94	448.73	646.05	4862.69	5994.8	6613.55	1.29458	0.00647295	0.0302281	0.0753086	-3.73104	down
MW0116768	1-(Dimethylcarbamoyl)piperidine-3-carboxylic acid	Amino acids and derivatives	Organic acids	C9H16N2O3	0.7443	702670-21-1	14845.6	17471.2	15549.5	91681.7	109911	130546	1.32401	0.013415	0.0487442	0.144115	-2.7947	down
MEDN1304	Cyclohexanecarboxylic acid	Amino acids and derivatives	Organic acids	C7H12O2	0.7334	98-89-5	428.65	609.42	272.72	3982.16	6942.2	5631.66	1.30163	0.0259792	0.0751201	0.079173	-3.65885	down
MEDN1133	Butanone acid	Amino acids and derivatives	Organic acids	C4H6O3	0.7312	600-18-0	107.23	31.47	109.89	1281.11	958.23	1271.84	1.27514	0.00678729	0.0309013	0.0707996	-3.82012	down
MW0138734	Lankacidin C	Amino acids and derivatives	Organic acids	C25H33NO7	0.7132	23623-31-6	2043.09	2020.49	2505.16	9735.01	9628.67	9720.96	1.32723	0.000263352	0.00488793	0.225849	-2.14657	down
MEDTN02451	17-phenyl-trinor-PGF2alpha amide	Amino acids and derivatives	Organic acids	C23H33NO4	0.6935	155205-89-3	192.8	16.77	1011.66	8151.14	15983.6	10660.7	1.16367	0.0380011	0.0967363	0.0350974	-4.83249	down
MEDTN00017	Inositol 1-phosphate	Amino acids and derivatives	Organic acids	C6H13O9P	0.6902	15421-51-9 | 2831-74-5 | 573-35-3	895.11	238.37	134.55	7448.27	8316.51	5956.57	1.2538	0.00546403	0.0271133	0.0583771	-4.09845	down
MEDTP02544	5-(6-Hydroxy-2,5,7,8-tetramethyl-chroman-2-YL)-2-methyl-pentanoic acid	Amino acids and derivatives	Organic acids	C19H28O4	0.6876	7083-09-2	451.47	1057.56	316.28	25586.1	17521.7	21754.9	1.30648	0.0114722	0.0440408	0.0281411	-5.15118	down
MW0104064	2-(Dimethylamino)ethyl hydrogen sulfate	Amino acids and derivatives	Organic acids	C4H11NO4S	0.6846	927-90-2	4298.82	4816.74	5165.21	34261.3	31056.2	29744.5	1.32966	0.00184943	0.0142191	0.150226	-2.7348	down
MW0126740	Tetrahydrothiophene-2-carboxylic acid	Amino acids and derivatives	Organic acids	C5H8O2S	0.6645	19418-11-2	1613.16	1098.91	577.12	8199.27	10773.2	9305.25	1.28436	0.00333492	0.0200918	0.116317	-3.10386	down
MW0127218	2-(Phenylthio)benzoic acid	Amino acids and derivatives	Organic acids	C13H10O2S	0.6468	1527-12-4	62	134.49	148.7	455.11	517.24	443.03	1.24625	0.000609814	0.00758291	0.243885	-2.03573	down
MW0014506	4-Hydroxyretinoic acid	Amino acids and derivatives	Organic acids	C20H28O3	0.6466	66592-72-1	826.97	1253.52	1430.23	10990.5	9514.07	10773.6	1.31735	0.000772695	0.0086475	0.112242	-3.15531	down
MW0052889	Fasciculic acid C	Amino acids and derivatives	Organic acids	C38H63NO11	0.6242	126882-56-2	824.5	171.15	246.46	10345.2	16013.7	7522.24	1.27711	0.0479637	0.113369	0.0366608	-4.76962	down
MW0119290	3-({5,6-Dimethylthieno[2,3-d]pyrimidin-4-yl}sulfanyl)propanoic acid	Amino acids and derivatives	Organic acids	C11H12N2O2S2	0.5928	302952-45-0	80.7	1520.34	1461.57	9036.67	12499.9	9380.62	1.10471	0.00637303	0.0299695	0.0990584	-3.33558	down
MW0120088	4,6-Dihydrothieno[3,4-b]thiophene-2-carboxylic acid	Amino acids and derivatives	Organic acids	C7H6O2S2	0.5903	7712-05-2	817.34	1390.6	1106.19	4229.05	5854.93	4604.89	1.29557	0.0101543	0.0407661	0.225622	-2.14802	down
MEDN1354	3-Methacrylic acid	Amino acids and derivatives	Organic acids	C5H8O2	0.5889	541-47-9	1518.52	6303.59	5779.36	36304.2	61701.8	40717.8	1.23974	0.0297339	0.0821634	0.0980471	-3.35038	down
MW0149266	Formyl phosphate	Amino acids and derivatives	Organic acids	CH3O5P	0.5605	1189-72-6	2503.71	3051.73	2553.35	5519.24	5363.19	5565.4	1.31203	0.00169313	0.0133398	0.493001	-1.02034	down
MW0108126	Mecillinam	Amino acids and derivatives	Organic acids	C15H23N3O3S	0.5528	32887-01-7	8891.51	4121.98	3236.13	21425.1	16525.1	21813.5	1.21276	0.00406244	0.0226827	0.271898	-1.87887	down
MW0055344	Nomilinic acid 17-glucoside	Amino acids and derivatives	Organic acids	C34H48O16	0.5509	113301-65-8	850.89	209.11	954.75	3590.47	2268.96	3516.83	1.14428	0.0141407	0.0503812	0.214878	-2.21841	down
MEDL01943	Dimethylmalonic acid	Amino acids and derivatives	Organic acids	C5H8O4	0.5286	595-46-0	2001.42	6098.76	1191.58	12917.8	13421.8	12514.2	1.15428	0.020398	0.0639801	0.239146	-2.06403	down
MW0106525	D-Phenylalanine	Amino acids and derivatives	Organic acids	C9H11NO2	0.7813	-	1378.61	2574.79	2540.41	68440	74118.7	70869.3	1.32397	0.000301933	0.00536513	0.0304262	-5.03854	down
MW0165255	1-Oleoylglycerone 3-phosphate(2-)	Amino acids and derivatives	Organic acids	C21H37O7P-2	0.9616	-	7148.82	7504.91	7871.55	37198.6	41641	41846.5	1.33094	0.00181837	0.0140728	0.186644	-2.42164	down
MW0104219	13-Hydroxy-6-(1-hydroxyethyl)-12,14-dimethyl-3-methylidene-15-nonyl-9-propan-2-yl-1-oxa-4,7,10-triazacyclopentadecane-2,5,8,11-tetrone	Amino acids and derivatives	Organic acids	C28H49N3O7	0.8467	-	5244.55	6999.94	6914.23	12515.2	18219	12697.8	1.24551	0.0399369	0.100387	0.44112	-1.18076	down
MW0127719	({6-[5,7-dihydroxy-2-(4-hydroxyphenyl)-4-oxo-3,4-dihydro-2H-1-benzopyran-8-yl]-3,4,5-trihydroxyoxan-2-yl}methoxy)sulfonic acid	Amino acids and derivatives	Organic acids	C21H22O13S	0.8108	-	69.82	2810.1	611.51	8009.61	10812.7	10637.9	1.08085	0.00222888	0.015734	0.118514	-3.07688	down
MW0134697	6-({2-[4-ethyl-3-(sulfooxy)phenyl]-3,5-dihydroxy-3,4-dihydro-2H-1-benzopyran-7-yl}oxy)-3,4,5-trihydroxyoxane-2-carboxylic acid	Amino acids and derivatives	Organic acids	C23H26O14S	0.8103	-	794.13	585.47	1054.82	15707.3	17297.3	15987.8	1.32448	0.00046709	0.00660434	0.0496897	-4.33091	down
MW0151246	Hydrogenobyrinate diamide	Amino acids and derivatives	Organic acids	C45H62N6O12	0.765	-	193.42	257.19	14.39	9373.77	8614.54	10309.4	1.24005	0.00232706	0.0161788	0.0164324	-5.92731	down
MW0162599	gibberellin A38	Amino acids and derivatives	Organic acids	C20H25O6-	0.7429	-	7485.62	6783.74	6318.85	25123.5	23526	24296.8	1.32849	1.49244e-05	0.00099898	0.282238	-1.82502	down
MW0152711	Liposidomycin B	Amino acids and derivatives	Organic acids	C42H67N5O21S	0.7387	-	50.43	509.22	776.55	5818.83	5490.34	6334.68	1.16633	8.62948e-05	0.00269243	0.0757318	-3.72296	down
MW0117941	[(5R,9aS,9bS)-9b-hydroxy-6,6,9a-trimethyl-1-oxo-3,5,5a,7,8,9-hexahydrobenzo[e][2]benzofuran-5-yl] (2E,4E)-6,7-dihydroxyocta-2,4-dienoate	Amino acids and derivatives	Organic acids	C23H32O7	0.6837	-	2427.53	3952.26	3830.3	11434.9	7891.75	10592.1	1.25542	0.0135222	0.0489255	0.34126	-1.55106	down
MW0104627	2-amino-4-({1-[(carboxymethyl)-C-hydroxycarbonimidoyl]-2-{[3-hydroxy-4-(7-methoxy-2-oxo-2H-chromen-8-yl)-2-methylbutan-2-yl]sulfanyl}ethyl}-C-hydroxycarbonimidoyl)butanoic acid	Amino acids and derivatives	Organic acids	C25H33N3O10S	0.6453	-	236.56	18.58	190.99	3247.91	4277.65	3361.51	1.21564	0.00681962	0.0310261	0.040978	-4.60901	down
MW0140572	(2R)-dihomocitric acid	Amino acids and derivatives	Organic acids	C8H12O7	0.6387	-	197.77	22550	67.33	40914.3	37919.4	38821.3	1.00205	0.0497867	0.116539	0.193915	-2.3665	down
MW0104217	13-Dodecan-2-yl-6-(1-hydroxyethyl)-3-(hydroxymethyl)-12-methyl-9-propan-2-yl-1-oxa-4,7,10-triazacyclotridecane-2,5,8,11-tetrone	Amino acids and derivatives	Organic acids	C28H51N3O7	0.6187	-	741.03	518.2	127.9	2351.95	3433.72	2928.17	1.17725	0.0053993	0.0269195	0.159187	-2.65121	down
MW0136041	6-{[6-(3,4-dihydroxy-6-methyl-5-oxooxan-2-yl)-5-hydroxy-2-(3-methoxyphenyl)-4-oxo-4H-chromen-7-yl]oxy}-3,4,5-trihydroxyoxane-2-carboxylic acid	Amino acids and derivatives	Organic acids	C28H28O15	0.6144	-	630.33	2852.37	190.14	7692.56	7463.13	8498.09	1.11882	0.00807425	0.0348923	0.155275	-2.6871	down
MEDP1609	4-(Aminomethyl)benzoic acid	Amino acids and derivatives	Organic acids	C8H9NO2	0.6033	-	6819.43	5834.69	4445.63	14281.6	13587.2	8971.55	1.18906	0.043155	0.105561	0.464157	-1.10731	down
MW0131629	3,4,5-trihydroxy-6-(2-hydroxy-5-{3,5,6,7-tetrahydroxy-8-[3,4,5-trihydroxy-6-(hydroxymethyl)oxan-2-yl]-3,4-dihydro-2H-1-benzopyran-2-yl}phenoxy)oxane-2-carboxylic acid	Amino acids and derivatives	Organic acids	C27H32O18	0.5856	-	1301.3	1144.47	220.88	3797.66	4053.76	3607.1	1.10804	0.0066764	0.0306815	0.232722	-2.10332	down
MW0163352	deacetylcephalosporin C(1-)	Amino acids and derivatives	Organic acids	C14H18N3O7S-	0.5747	-	566.16	1094.28	478.98	7144.33	7062.02	7508.04	1.30408	2.43915e-05	0.00128968	0.0985254	-3.34336	down
MW0014581	5-(4-Acetyloxy-3-hydroxy-2,5,5,8a-tetramethyl-3,4,4a,6,7,8-hexahydronaphthalen-1-yl)-3-methylpentanoic acid	Amino acids and derivatives	Organic acids	C22H36O5	0.5741	-	4267.61	3568.38	4552.69	9903.51	9460.33	10106.3	1.31348	0.000221791	0.00444429	0.42038	-1.25023	down
MW0162969	lipid X(2-)	Amino acids and derivatives	Organic acids	C34H64NO12P-2	0.5637	-	531.99	1576.32	1860.68	14069.8	15762.3	17395.5	1.27499	0.0014187	0.0120791	0.0840396	-3.57279	down
MW0131623	3,4,5-trihydroxy-6-(2-hydroxy-4-{3,5,7-trihydroxy-4-[3,5,7-trihydroxy-2-(3-hydroxyphenyl)-3,4-dihydro-2H-1-benzopyran-8-yl]-6-[3,4,5-trihydroxy-6-(hydroxymethyl)oxan-2-yl]-3,4-dihydro-2H-1-benzopyran-2-yl}phenoxy)oxane-2-carboxylic acid	Amino acids and derivatives	Organic acids	C42H44O22	0.5463	-	1779.91	260.45	412.34	26951.4	31248.3	30546.4	1.27848	0.000738305	0.00841304	0.0276372	-5.17724	down
MW0112350	3,4,5-trihydroxy-6-({2-[2,4,6-trihydroxy-3-(3-methylbut-2-en-1-yl)phenyl]acetyl}oxy)oxane-2-carboxylic acid	Amino acids and derivatives	Organic acids	C19H24O11	0.5334	-	230.86	317.92	83.81	886.95	944.6	504.23	1.12474	0.0362409	0.0939758	0.270826	-1.88456	down
MW0158832	Ureidoacrylic acid	Amino acids and derivatives	Organic acids	C4H6N2O3	0.523	-	19988.2	22882.8	38360.6	69427.5	49381.8	54596.3	1.16058	0.0207496	0.0646319	0.468449	-1.09404	down
MEDN1338	2-Hydroxy HippuricAcid	Amino acids and derivatives	Organic acids	C5H4O3	0.5191	-	9159.19	8150.78	13402.1	36036.4	27799.5	41243.7	1.27472	0.0137917	0.0494738	0.292274	-1.77461	down
MW0134969	6-(4-{3-[2,4-dihydroxy-5-(3-methylbut-2-en-1-yl)phenyl]-1,2-dihydroxy-3-oxopropyl}-2-(3-methylbut-2-en-1-yl)phenoxy)-3,4,5-trihydroxyoxane-2-carboxylic acid	Amino acids and derivatives	Organic acids	C31H38O12	0.5103	-	712.32	324.05	219.88	14524.1	13473.1	7409.22	1.29704	0.035389	0.0924699	0.0354808	-4.81682	down
MW0163450	(2S,3S,4S,5R,6S)-3,4,5-trihydroxy-6-(5-hydroxy-8-methoxy-4-oxo-2-phenylchromen-7-yl)oxyoxane-2-carboxylate	Amino acids and derivatives	Organic acids	C22H19O11-	0.5028	-	732.37	377.98	24.42	4500.2	5456.38	3982.9	1.11549	0.00358687	0.020955	0.0814069	-3.6187	down
MW0138805	Lobaric acid	Amino acids and derivatives	Organic acids	C25H28O8	0.7363	522-53-2	441	955.04	1151.3	2796.82	3174.76	2897.26	1.21681	0.00290525	0.0185206	0.287224	-1.79975	down
mws4076	18alpha-Glycyrrhetinic acid	Amino acids and derivatives	Organic acids	C30H46O4	0.7023	1449-05-4	2524.53	2768.79	1115.88	7968.31	8980.32	4985.93	1.17622	0.0343669	0.0908531	0.292196	-1.77499	down
MEDN0198	Citric acid	Amino acids and derivatives	Organic acids	C6H8O7	0.9965	77-92-9	707211	467345	430603	2.02395e+07	2.41024e+07	1.99805e+07	1.32784	0.00391555	0.0221951	0.0249549	-5.32453	down
MEDN0593	D-Malic acid	Amino acids and derivatives	Organic acids	C4H6O5	0.9809	636-61-3	99846.8	100485	100722	3.19764e+06	4.09397e+06	3.08287e+06	1.33138	0.00893968	0.0372891	0.0290187	-5.10687	down
MEDN0203	cis-Aconitic acid	Amino acids and derivatives	Organic acids	C6H6O6	0.7697	585-84-2	230497	231439	273350	916647	1.00605e+06	929872	1.32733	0.000205112	0.00426506	0.257763	-1.95588	down
MW0146491	Azafrin	Amino acids and derivatives	Organic acids	C27H38O4	0.7494	507-61-9	48.7	105.24	354.34	6175.28	7509.64	6550.1	1.28041	0.00240263	0.0165398	0.0251188	-5.31509	down
MW0049160	Dethiobiotin	Amino acids and derivatives	Organic acids	C10H18N2O3	0.7246	533-48-2	1183.46	1074.45	819.22	12758.3	15200.5	13385.2	1.3273	0.00277123	0.0180156	0.0744275	-3.74802	down
MW0156531	Saphenic acid methyl ester	Amino acids and derivatives	Organic acids	C16H14N2O3	0.7235	73634-72-7	39670.9	15523.6	19477.1	52088.5	57049.2	76316.6	1.13143	0.0246193	0.0725548	0.402642	-1.31243	down
MEDN0202	Oxoglutaric acid	Amino acids and derivatives	Organic acids	C5H6O5	0.6818	328-50-7	8727.43	14457.9	6784.16	254629	321467	308838	1.32089	0.00470657	0.0246576	0.0338663	-4.88401	down
MW0116786	1-[4-(Acetylamino)phenyl]-5-oxopyrrolidine-3-carboxylic acid	Amino acids and derivatives	Organic acids	C13H14N2O4	0.672	133749-16-3	2639.92	1386.13	1899.44	11719.3	14520.9	12448.8	1.30558	0.00196579	0.0147557	0.153157	-2.70691	down
MW0014613	5(S)-HETrE	Amino acids and derivatives	Organic acids	C20H34O3	0.5486	195061-94-0	2041.4	2854.93	3823.63	13108.8	14475.8	15985.3	1.29849	0.000755797	0.00849192	0.200137	-2.32094	down
MW0104296	1,3,2-Dioxaphospholane, 2-hydroxy-4-[[(9Z)-9-octadecen-1-yloxy]methyl]-, 2-oxide, (4R)-	Amino acids and derivatives	Organic acids	C21H41O5P	0.9331	-	120.79	10.47	2158.36	21655.8	25880.6	23531.3	1.14264	0.000359357	0.00593458	0.0322175	-4.95601	down
MW0128959	{[3,4,5-trihydroxy-6-(5-hydroxy-7-methoxy-4-oxo-2-phenyl-4H-chromen-8-yl)oxan-2-yl]methoxy}sulfonic acid	Amino acids and derivatives	Organic acids	C22H22O12S	0.7195	-	6622.27	6312.35	5694.82	13032	14924	13925.6	1.31907	0.00117008	0.0108429	0.444812	-1.16873	down
MW0128779	[4,5-dihydroxy-2-(5-hydroxy-7-methoxy-4-oxo-2-phenyl-4H-chromen-8-yl)-6-(hydroxymethyl)oxan-3-yl]oxidanesulfonic acid	Amino acids and derivatives	Organic acids	C22H22O12S	0.7091	-	13285.9	6789.35	16342.3	32603.1	40535.8	37359.6	1.20832	0.00282758	0.01821	0.329575	-1.60132	down
MW0107114	[2,3-Dihydroxypropyl(2-hydroxyethyl)amino]phosphonic acid	Amino acids and derivatives	Organic acids	C5H14NO6P	0.7	-	1766.94	2131.01	1530.78	6563.64	7784.07	7476.69	1.31726	0.00112093	0.0106065	0.248746	-2.00726	down
MW0115744	11-Nor-9-carboxy-thc	Amino acids and derivatives	Organic acids	C21H28O4	0.6782	-	4715.84	5162.26	4785.13	18977.6	33225.6	31589.4	1.30429	0.0359981	0.093595	0.174994	-2.51462	down
MW0104225	NCGC00381061-01_C30H51N5O9_Pyrrolo[1,2-d][1,4,7,10,13,16]oxapentaazacyclononadecine-1,4,7,10,14,17(11H,16H)-hexone, 16-(2,3-dihydroxypropyl)dodecahydro-5,8,9,21-tetramethyl-6-(1-methylethyl)-3-(1-methylpropyl)-	Amino acids and derivatives	Organic acids	C30H51N5O9	0.6591	-	23.27	160.06	170.9	2264.89	3808.34	3641.04	1.24832	0.0228261	0.0687513	0.0364649	-4.77735	down
MW0162665	(1R,2S,3S,4S,5S,8R,9R,12R)-8-formyl-5-hydroxy-4-methyl-13-methylidenetetracyclo[10.2.1.01,9.03,8]pentadecane-2,4-dicarboxylate	Amino acids and derivatives	Organic acids	C20H24O6-2	0.6256	-	2417.98	2332.18	2397.26	13344.8	15839	16017.3	1.33024	0.00456394	0.0241923	0.158125	-2.66086	down
MW0134864	6-[2-[5,7-Dihydroxy-4-oxo-6,8-bis[3,4,5-trihydroxy-6-(hydroxymethyl)oxan-2-yl]chromen-2-yl]-4,5-dihydroxyphenoxy]-3,4,5-trihydroxyoxane-2-carboxylic acid	Amino acids and derivatives	Organic acids	C33H38O23	0.6101	-	1002.9	188.91	406.91	5058.19	4648.3	5336.33	1.24075	0.000178529	0.00391397	0.106278	-3.23409	down
MW0142761	3-[[2-(3-Hexylanilino)-2-oxoethyl]amino]propanoic acid	Amino acids and derivatives	Organic acids	C17H26N2O3	0.6006	-	6254.28	2696.6	2986.66	104167	105313	100038	1.31644	2.8006e-06	0.000550667	0.0385681	-4.69645	down
MW0132102	3,4,5-Trihydroxy-6-[4-hydroxy-2-oxo-3-(3-oxo-1-phenylbutyl)chromen-8-yl]oxyoxane-2-carboxylic acid	Amino acids and derivatives	Organic acids	C25H24O11	0.5816	-	169.21	370	154.26	2508.98	2629.15	2485.04	1.30078	3.81215e-05	0.0016657	0.0909687	-3.45849	down
MW0131533	3,4,5-trihydroxy-6-({4-hydroxy-2-oxo-2H-furo[2,3-h]chromen-8-yl}oxy)oxane-2-carboxylic acid	Amino acids and derivatives	Organic acids	C17H14O11	0.5713	-	7078.06	6236.7	6314.14	24400.8	24816	22437.6	1.32898	0.000579756	0.00738917	0.273939	-1.86808	down
MW0142636	sn-3-O-(Geranylgeranyl)glycerol 1-phosphate	Amino acids and derivatives	Organic acids	C23H41O6P	0.5685	-	888.29	893.22	342.88	8199.09	8940.37	8186.31	1.29361	3.11367e-05	0.00153835	0.0838825	-3.57549	down
MW0112565	3,4,5-trihydroxy-6-{[(16S)-5,7,11-trihydroxy-8,8,10,12-tetramethyl-3-[1-(2-methyl-1,3-thiazol-4-yl)prop-1-en-2-yl]-9-oxo-17-oxa-4-azabicyclo[14.1.0]heptadec-4-en-16-yl]methoxy}oxane-2-carboxylic acid	Amino acids and derivatives	Organic acids	C33H50N2O12S	0.5663	-	7.87	59.02	97.69	4915.99	3937.44	3736.43	1.2677	0.00741331	0.0329178	0.0130724	-6.25733	down
MW0110178	Tumonoic acid G	Amino acids and derivatives	Organic acids	C25H43NO7	0.5474	-	2164.82	2297.66	1767.78	6222.68	7399.46	6119.5	1.31363	0.00366966	0.0213397	0.31559	-1.66388	down
MW0104489	2-amino-3-(1H-pyrazol-1-yl)propanoic acid	Amino acids and derivatives	Organic acids	C6H9N3O2	0.7244	2734-48-7	279379	279722	274652	11633.4	20657.2	13328.8	1.32385	1.73154e-06	0.000460631	18.2763	4.1919	up
MW0014501	4-Hydroxynonenal	Amino acids and derivatives	Organic acids	C9H16O2	0.7112	75899-68-2	83808.1	87629.4	85197.4	48386.4	52813	26925.1	1.15507	0.0310466	0.0847483	2.00301	1.00217	up
MW0015654	All-trans-heptaprenyl diphosphate	Amino acids and derivatives	Organic acids	C35H60O7P2	0.9786	76078-18-7	19842.4	22581.2	20032.9	4600.14	3489.18	3714.44	1.32481	0.000902391	0.00945782	5.29124	2.4036	up
MEDN0651	Succinic anhydride	Amino acids and derivatives	Organic acids	C4H4O3	0.96	108-30-5	48730.4	49551.6	53357.3	10611.8	10689	11778.9	1.33089	0.000674605	0.0080272	4.58407	2.19663	up
MEDN1317	3,3-Dimethylglutaric acid	Amino acids and derivatives	Organic acids	C7H12O4	0.755	4839-46-7	15868.2	15084.5	15435.3	1207.93	4648.5	3382.12	1.20953	0.0047372	0.0247152	5.02114	2.32801	up
MW0160592	Presqualene diphosphate	Amino acids and derivatives	Organic acids	C30H52O7P2	0.7427	29849-75-0	6741.73	4000.74	6560.96	338.32	1166.35	1563.67	1.17844	0.0209747	0.0649154	5.63935	2.49553	up
MW0109191	Phenethicillin potassium	Amino acids and derivatives	Organic acids	C17H19KN2O5S	0.7392	132-93-4	3824.7	4040.91	4862.42	402.59	1174.24	1935.31	1.12386	0.0064939	0.030244	3.62401	1.85759	up
MEDP0588	Ritalinic acid	Amino acids and derivatives	Organic acids	C13H17NO2	0.7314	19395-41-6	17239.3	21715.7	21983.3	11076.1	5804.45	13236.4	1.09512	0.0231292	0.069465	2.02339	1.01677	up
MW0011943	1,3,7,12-Tetrahydroxycholan-24-oic acid	Amino acids and derivatives	Organic acids	C24H40O6	0.7208	63266-89-7	4855.15	4291.27	5491.85	2509.34	1740.56	2124.81	1.27533	0.00453278	0.0240666	2.2963	1.19931	up
MW0053479	Geranic acid	Amino acids and derivatives	Organic acids	C10H16O2	0.7116	459-80-3	29598.8	31921.6	30199.7	17565.8	14146	5171.12	1.07636	0.0346914	0.0913942	2.48679	1.31429	up
MW0108491	N,N-Bis(2-hydroxyethyl)-2-aminoethanesulfonic acid	Amino acids and derivatives	Organic acids	C6H15NO5S	0.6861	10191-18-1	1821.5	2327.13	2486.16	260.5	220.72	132.1	1.31038	0.00805149	0.0348658	10.8178	3.43534	up
MW0105215	4-hydroxy Nonenal Mercapturic Acid	Amino acids and derivatives	Organic acids	C14H25NO5S	0.6727	146764-24-1	10963.1	8764.16	9485.36	519.35	698.16	804.59	1.32539	0.00451301	0.0239999	14.4467	3.85266	up
MW0119724	5-Nitro-1H-pyrazole-3-carboxylic acid	Amino acids and derivatives	Organic acids	C4H3N3O4	0.6225	198348-89-9 | 925646-13-5	20577.1	23415.9	28958.1	88.39	163.82	897.99	1.27598	0.00979412	0.0396045	63.4247	5.98697	up
MEDL00486	3-Hydroxybutyric acid	Amino acids and derivatives	Organic acids	C4H8O3	0.6188	625-72-9	32170.8	36620.3	38107.2	3139.59	4075.13	3302.16	1.32863	0.00249625	0.0169068	10.1644	3.34546	up
MW0147305	Cefpiramide sodium	Amino acids and derivatives	Organic acids	C25H23N8NaO7S2	0.5903	74849-93-7	2914.01	3056.72	3539.2	491.18	528.26	67.1	1.17154	0.000417536	0.00630706	8.75249	3.12969	up
MEDN1056	Iminodiacetic acid	Amino acids and derivatives	Organic acids	C4H7NO4	0.5731	142-73-4	19066.4	22442.8	22777.9	51.11	82.88	695.62	1.26921	0.00244746	0.0167159	77.4907	6.27595	up
MW0012456	15-Hydroxy-7-oxodehydroabietic acid	Amino acids and derivatives	Organic acids	C20H26O4	0.5543	95416-25-4	31011.7	31258.4	34589.4	19832.9	16257.9	10569.5	1.19413	0.0140356	0.0501205	2.07584	1.0537	up
MW0104172	1,2,5-Oxadiazole-3,4-dicarboxylic acid	Amino acids and derivatives	Organic acids	C4H2N2O5	0.5395	48113-77-5	14644.8	15943.3	12453.5	6130.84	6119.51	6325.34	1.31299	0.0149238	0.0520183	2.31709	1.21231	up
MEDN1309	3-(Methylthio)propionic acid	Amino acids and derivatives	Organic acids	C4H8O2S	0.5014	646-01-5	29546.6	19218.3	30501.4	6955.15	5611.97	17049	1.10051	0.0316462	0.0860119	2.67646	1.42033	up
MW0105075	3-Oxovalproic acid	Amino acids and derivatives	Organic acids	C8H14O3	0.7767	-	20499.7	17943.8	19196.8	10094.7	9474.5	9035.18	1.31963	0.00206769	0.0151278	2.01509	1.01084	up
MW0132274	3,4,5-Trihydroxy-6-[1-methoxy-1,3-dioxo-3-[[3,4,5-trihydroxy-6-[5-hydroxy-3-(4-methoxyphenyl)-4-oxochromen-7-yl]oxyoxan-2-yl]methoxy]propan-2-yl]oxane-2-carboxylic acid	Amino acids and derivatives	Organic acids	C32H34O19	0.9485	-	11175.9	9387.63	11025.8	1216.68	1718.46	2726.29	1.28657	0.000396371	0.00612767	5.57974	2.4802	up
MW0127867	(2-{9-hydroxy-2-oxo-2H,8H,9H-furo[2,3-h]chromen-8-yl}-2-[(3-methylbut-2-enoyl)oxy]propoxy)sulfonic acid	Amino acids and derivatives	Organic acids	C19H20O10S	0.7744	-	33430.8	35461	33822.3	12381.1	18317.3	16001.6	1.28015	0.0041971	0.023126	2.19945	1.13714	up
MW0127758	(1,3-Diphenylpropoxy)sulfonic acid	Amino acids and derivatives	Organic acids	C15H16O4S	0.7456	-	8159.59	5391.36	6748.91	1076.07	107.27	691.54	1.18138	0.00985048	0.0398032	10.8273	3.4366	up
MW0160743	(2S)-2-Amino-3-oxobutyrate	Amino acids and derivatives	Organic acids	C4H6NO3-	0.7357	-	15450.5	15194.4	16907.6	442.42	334.56	331.91	1.33119	0.00113246	0.0106377	42.883	5.42234	up
MW0135503	6-[4-({[2,3-dihydroxy-6-(hydroxymethyl)-5-(3,4,5-trihydroxybenzoyloxy)oxan-4-yl]oxy}carbonyl)-2,6-dihydroxyphenoxy]-3,4,5-trihydroxyoxane-2-carboxylic acid	Amino acids and derivatives	Organic acids	C26H28O20	0.7353	-	16227.9	14887.9	13824	3701.55	2816.4	5292.26	1.28524	0.00039196	0.00610448	3.80516	1.92796	up
MW0124217	Garcilivin A	Amino acids and derivatives	Organic acids	C36H28O10	0.7206	-	4186.57	5871.32	3980.31	1726.18	1102.5	1233.94	1.27949	0.0226422	0.0683283	3.45545	1.78888	up
MW0141719	1-Deoxy-D-altro-heptulose 7-phosphate	Amino acids and derivatives	Organic acids	C7H15O9P	0.7121	-	11039	9847.59	10457.8	369.95	1142.21	431.92	1.29521	4.45132e-05	0.00184085	16.123	4.01105	up
MW0127639	({1-[6-(5,7-dihydroxy-4-oxo-3,4-dihydro-2H-1-benzopyran-2-yl)-7-hydroxy-2-methyl-2H-chromen-2-yl]-4-methylpent-3-en-1-yl}oxy)sulfonic acid	Amino acids and derivatives	Organic acids	C25H26O10S	0.6766	-	14042.2	14170.1	16553	577.11	243.15	2109.33	1.23536	0.000293528	0.00527679	15.2804	3.93361	up
MW0010919	(1S,4aS,7aS)-4'-[(1R)-1-[(E)-3-(4-hydroxyphenyl)prop-2-enoyl]oxyethyl]-5'-oxo-1-[(2S,3R,4S,5S,6R)-3,4,5-trihydroxy-6-[[(2R,3R,4S,5S,6R)-3,4,5-trihydroxy-6-(hydroxymethyl)oxan-2-yl]oxymethyl]oxan-2-yl]oxyspiro[4a,7a-dihydro-1H-cyclopenta[c]pyran-7,2'-furan]-4-carboxylic acid	Amino acids and derivatives	Organic acids	C35H40O19	0.6712	-	2015.56	3038.35	3403.73	319.97	298.8	1834.25	1.05536	0.0400625	0.100392	3.44785	1.7857	up
ZINC95911269	3-epi-Spathodic acid	Amino acids and derivatives	Organic acids	C30H48O5	0.6612	-	23811	27738.7	24409.5	4138.27	5660.75	4864.85	1.32296	0.00142387	0.0121067	5.18002	2.37296	up
MW0131970	3,4,5-trihydroxy-6-{[11-hydroxy-2,2,5-trimethyl-10-oxo-12-(6,7,11-trihydroxy-2,2,5-trimethyl-10-oxo-3,4,5,10-tetrahydro-2H-1-oxa-5-azatetraphen-4-yl)-5,10-dihydro-2H-1-oxa-5-azatetraphen-6-yl]oxy}oxane-2-carboxylic acid	Amino acids and derivatives	Organic acids	C44H42N2O15	0.6327	-	2128.41	3086.36	2189.82	1491.8	529.86	764.14	1.1348	0.0222954	0.0676712	2.65798	1.41033	up
MW0110967	3-Cyclohexyl-1-propylsulfonic acid	Amino acids and derivatives	Organic acids	C9H19NO3S	0.6188	-	10248.9	5289.95	8418.19	1509.4	1264.69	1575.67	1.29403	0.0451923	0.108872	5.50766	2.46144	up
ZINC35903894	(3S)-5-[(1R,2S,3R,4aR,8aR)-5-[[(E)-3-(3,4-dihydroxyphenyl)prop-2-enoyl]oxymethyl]-3-hydroxy-1,2,4a-trimethyl-2,3,4,7,8,8a-hexahydronaphthalen-1-yl]-3-methylpentanoic acid	Amino acids and derivatives	Organic acids	C29H40O7	0.5981	-	23281.6	20122	24635.3	5778.44	4539.71	4188.68	1.31893	0.00248749	0.0168656	4.69013	2.22963	up
MW0126449	Riboflavin cyclic-4',5'-phosphate	Amino acids and derivatives	Organic acids	C17H19N4O8P	0.5006	-	29118	33209.9	31898.3	8667.52	7328.9	3297.82	1.25367	0.000377399	0.00601128	4.88364	2.28796	up
MEDTN00717	4-Oxoretinoic acid	Amino acids and derivatives	Organic acids	C20H26O3	0.7499	64907-22-8	2883.35	2790.19	2621.38	79.45	342.8	292.93	1.25684	2.28517e-05	0.00126125	11.5984	3.53585	up
MEDP0208	Succinic acid	Amino acids and derivatives	Organic acids	C4H6O4	0.9913	110-15-6	2.03213e+06	2.18279e+06	2.06662e+06	366920	428401	379337	1.33052	0.000132538	0.00336263	5.34754	2.41888	up
MEDN0406	3-(3-Hydroxyphenyl)Propionate Acid	Amino acids and derivatives	Organic acids	C9H10O3	0.9797	621-54-5	1.69017e+06	1.75557e+06	1.71731e+06	33318.1	32536.7	8707.65	1.30673	1.13462e-05	0.000871404	69.2446	6.11363	up
MEDN0284	Leucinic acid	Amino acids and derivatives	Organic acids	C6H12O3	0.9698	498-36-2	694543	804263	476606	7021.71	7286.43	46.88	1.17033	0.0209633	0.064912	137.611	7.10445	up
MEDN1328	Hydroxyisocaproic acid	Amino acids and derivatives	Organic acids	C6H12O3	0.9313	13748-90-8	7943.07	7010.67	8009.49	1517.19	2067.9	1428.76	1.31637	0.000297903	0.00531085	4.57996	2.19533	up
MW0144983	Maltose 1-phosphate	Amino acids and derivatives	Organic acids	C12H23O14P	0.7023	15896-49-8	90371.4	114733	97176.3	29038.4	24954.3	28391.5	1.32177	0.00814699	0.0350621	3.66916	1.87545	up
MW0109277	Piperenol A triacetate	Amino acids and derivatives	Organic acids	C27H26O10	0.6451	134476-92-9	4324.06	6162.53	5181.8	1206	1990.47	2990.05	1.15726	0.0130015	0.0477557	2.53267	1.34066	up
MW0111529	2-[(2-Oxo-2-phenylethyl)sulfanyl]acetic acid	Amino acids and derivatives	Organic acids	C10H10O3S	0.6363	22536-46-5	35491.3	31904	35023.7	15259.1	14979	16025.9	1.32667	0.00204583	0.0150725	2.21379	1.14652	up
MEDN1492	(R)-mandelic Acid	Amino acids and derivatives	Organic acids	C8H8O3	0.5666	611-71-2	15846.4	16320.7	16381.4	16.73	265.08	314.69	1.2452	2.79679e-06	0.000550667	81.389	6.34676	up
MW0054006	Ichangic acid 17-beta-D-glucopyranoside	Amino acids and derivatives	Organic acids	C32H44O15	0.7546	-	7374.52	7795.45	6933.4	1611.37	2030.91	188.11	1.09052	0.00300242	0.0189671	5.77053	2.5287	up
MW0127652	({3,4,5-trihydroxy-6-[3,5,7-trihydroxy-2-(3-hydroxyphenyl)-4-[3,5,7-trihydroxy-2-(3-hydroxyphenyl)-3,4-dihydro-2H-1-benzopyran-8-yl]-3,4-dihydro-2H-1-benzopyran-6-yl]oxan-2-yl}methoxy)sulfonic acid	Amino acids and derivatives	Organic acids	C36H36O18S	0.7431	-	29201.4	28221.2	32013.2	15746.7	8866.98	9575.51	1.25028	0.00490492	0.0252739	2.61591	1.38731	up
MW0148610	Ditrans,polycis-heptaprenyl diphosphate	Amino acids and derivatives	Organic acids	C35H60O7P2	0.6903	-	18581.7	15160.6	8910.95	3512.28	2572.48	614.64	1.15857	0.0419676	0.103838	6.36672	2.67055	up
MW0104601	2-amino-4-({1-[(carboxymethyl)-C-hydroxycarbonimidoyl]-2-{[1-hydroxy-1-(4-methoxyphenyl)-4-methyl-3-oxopentan-2-yl]sulfanyl}ethyl}-C-hydroxycarbonimidoyl)butanoic acid	Amino acids and derivatives	Organic acids	C23H33N3O9S	0.6474	-	26171.5	25239.3	26293.6	12002.6	12945.4	11800.4	1.32844	9.77914e-06	0.000853997	2.1145	1.08032	up
MW0142914	3-Epi-3-hydroxy-2'-deoxymugineic acid	Amino acids and derivatives	Organic acids	C12H20N2O8	0.6411	-	10422.1	12176.1	11707.6	22.44	790.28	555.21	1.15784	0.000545736	0.00724424	25.0786	4.64839	up
MW0131112	3'-O-Methylrosmaric acid	Amino acids and derivatives	Organic acids	C19H18O8	0.6313	-	95220.1	98036.9	94138.3	24287.8	30400.9	22021.6	1.31929	0.000201038	0.00424473	3.7465	1.90554	up
MW0132479	3,4,5-trihydroxy-6-{4-[1-hydroxy-3-(5-methoxy-2,2-dimethyl-2H-chromen-6-yl)propyl]phenoxy}oxane-2-carboxylic acid	Amino acids and derivatives	Organic acids	C27H32O10	0.6246	-	16981.6	23466.1	26257.6	7132.75	9363.49	6049.34	1.26345	0.0230033	0.0691197	2.95869	1.56496	up
MW0112430	3,4,5-trihydroxy-6-[(3-phenylpropanoyl)oxy]oxane-2-carboxylic acid	Amino acids and derivatives	Organic acids	C15H18O8	0.5952	-	343790	372168	252439	70036.8	78419.8	65974	1.3137	0.0191771	0.0615106	4.51614	2.17509	up
MW0128448	[(2-{2-[2-(2,4-dihydroxyphenyl)-5,7-dihydroxy-6-(3-methylbut-2-en-1-yl)-4-oxo-4H-chromen-3-yl]ethylidene}-6-methylhept-5-en-1-yl)oxy]sulfonic acid	Amino acids and derivatives	Organic acids	C30H34O10S	0.5822	-	49072.2	54065.5	52122.1	9874.2	12110.2	9248.3	1.3255	8.21703e-05	0.00260862	4.97107	2.31356	up
MW0014957	6-[2,3-dihydroxy-1-(1-oxo-1H-isochromen-3-yl)butoxy]-3,4,5-trihydroxyoxane-2-carboxylic acid	Amino acids and derivatives	Organic acids	C19H22O11	0.5213	-	1209.54	1499.03	1441.83	7.64	58.55	108.51	1.21883	0.00213424	0.0153771	23.7573	4.5703	up
MW0126940	Peganine	Amino acids and derivatives	Heterocyclic compounds	C11H12N2O	0.7776	6159-55-3 | 7174-27-8	1900.26	6830.86	5693.44	46913.7	43522.7	43910.6	1.26278	5.56682e-05	0.00220587	0.107368	-3.21937	down
MW0119626	3-Hydroxycarbofuran	Amino acids and derivatives	Heterocyclic compounds	C12H15NO4	0.773	16655-82-6	2012.35	1491.3	1677.54	12046.1	10153.4	9686.63	1.32352	0.00490815	0.0252739	0.162491	-2.62157	down
MW0109985	alpha-Carboxy-alpha-3-thienylmethylpenicillin	Amino acids and derivatives	Heterocyclic compounds	C15H16N2O6S2	0.94	3973-04-4	139.25	40.08	122.75	25987	29036.8	25819.5	1.32035	0.00150138	0.0124909	0.00373661	-8.06405	down
MW0106552	3-Dihydropyridine-2,6-dicarboxylic acid	Amino acids and derivatives	Heterocyclic compounds	C18H18N2O8	0.9051	71199-31-0	182.15	840.26	287.63	17669.8	18775.4	18458.7	1.29925	8.32023e-06	0.000793195	0.0238606	-5.38922	down
MW0153972	Mucronine B	Amino acids and derivatives	Heterocyclic compounds	C28H36N4O4	0.8023	38840-26-5	13683.5	13055.4	15978.6	35902.8	37489.2	43115.2	1.31545	0.00322608	0.019715	0.366651	-1.44752	down
MW0012213	12-Deoxywithastramonolide	Amino acids and derivatives	Heterocyclic compounds	C28H38O6	0.7415	60124-17-6	12014.9	13671.6	12849.4	29800.4	24321.5	25655.3	1.30799	0.00954866	0.0389625	0.483044	-1.04977	down
MW0117463	Octrizole	Amino acids and derivatives	Heterocyclic compounds	C20H25N3O	0.7354	3147-75-9 | 123307-21-1 | 52188-76-8	2910.11	784.65	1303.8	186810	180718	167597	1.31654	0.000903394	0.00945782	0.00934092	-6.74222	down
MW0119154	3,3-Dimethyl-1,2-dithiolane	Amino acids and derivatives	Heterocyclic compounds	C5H10S2	0.7261	58384-57-9	135.52	194.44	121.97	31259.2	29007.7	30153.9	1.33116	0.000463046	0.00660434	0.00499808	-7.64441	down
MW0138237	Geldanamycin	Amino acids and derivatives	Heterocyclic compounds	C29H40N2O9	0.7231	30562-34-6	600.25	608.06	619.27	2886.52	3052.45	2699.19	1.33159	0.00196298	0.0147557	0.211571	-2.24079	down
MW0115762	Isoquinoline, 1,2,3,4-tetrahydro-6,7-dimethoxy-1-((4-methoxyphenyl)methyl)-2-methyl-	Amino acids and derivatives	Heterocyclic compounds	C20H25NO3	0.7164	13425-06-4	483.35	818.98	867.24	25933.7	17393.4	26194.3	1.32158	0.0160505	0.054442	0.0312072	-5.00198	down
MW0120216	4-amino-5-propyl-4H-1,2,4-triazole-3-thiol	Amino acids and derivatives	Heterocyclic compounds	C5H10N4S	0.7129	30342-87-1	4132.67	5318.29	4638.89	11480.5	11995	12122.1	1.31624	0.000257092	0.00480007	0.395808	-1.33713	down
MW0156425	Rodiasine	Amino acids and derivatives	Heterocyclic compounds	C38H42N2O6	0.7103	6391-64-6	2412.26	1224.23	2975.71	17315.2	16503.4	16229.8	1.291	7.11907e-05	0.00242123	0.132116	-2.92012	down
MW0154811	Oxolucidine B	Amino acids and derivatives	Heterocyclic compounds	C30H49N3O2	0.7071	71384-25-3	3103.08	3652.06	5832.8	151162	137443	171906	1.32503	0.00425359	0.0232727	0.0273348	-5.19312	down
MW0146401	Atisine	Amino acids and derivatives	Heterocyclic compounds	C22H33NO2	0.6984	466-43-3	327.33	636.39	666.78	16301.9	22303.7	24526.7	1.31993	0.0139193	0.0497899	0.0258267	-5.27499	down
MW0117944	N2,N4-dibenzylquinazoline-2,4-diamine	Amino acids and derivatives	Heterocyclic compounds	C22H20N4	0.6802	177355-84-9	718.7	531.9	125.23	3216.26	2601.95	2617.72	1.17668	0.00100869	0.0100582	0.163092	-2.61624	down
MW0152148	Latrunculin a	Amino acids and derivatives	Heterocyclic compounds	C22H31NO5S	0.6788	76343-93-6	1274.83	2138.21	994.35	6491.19	8131.42	6398.59	1.27813	0.00241822	0.0165843	0.209664	-2.25385	down
MW0123838	Equisetin	Amino acids and derivatives	Heterocyclic compounds	C22H31NO4	0.6746	57749-43-6	2686.46	3150.61	3016.45	22405	16715.9	17428.3	1.32484	0.012055	0.0452565	0.156563	-2.67518	down
MW0124523	Urobilin	Amino acids and derivatives	Heterocyclic compounds	C33H42N4O6	0.6659	1856-98-0	2298.17	2388.66	1212.7	19288.4	25816.2	24212	1.3098	0.00687357	0.0311589	0.08511	-3.55453	down
MW0147810	Cotylenin F	Amino acids and derivatives	Heterocyclic compounds	C33H54O11	0.6559	58045-03-7	285.12	298.19	128.91	3487.41	3212.29	4483.75	1.30552	0.0108438	0.0424576	0.0636852	-3.9729	down
MW0119197	Tenamfetamine	Amino acids and derivatives	Heterocyclic compounds	C10H13NO2	0.6556	4764-17-4	4403.2	5324.23	4748.77	13406	13737.4	12071.5	1.3209	0.000695143	0.00814496	0.369152	-1.43771	down
MW0125007	Methoxybrassinin	Amino acids and derivatives	Heterocyclic compounds	C12H14N2OS2	0.6044	105748-60-5	277.43	453.44	993.9	3352.33	3047.98	1874.46	1.19593	0.0242509	0.0718732	0.208437	-2.26232	down
ZINC13377886	5-O-Methylhirsutanonol	Amino acids and derivatives	Heterocyclic compounds	C20H24O6	0.5928	876293-04-8	1875.84	3352.92	1296	16300.7	16077.4	16047.6	1.28839	0.00164882	0.0132324	0.134737	-2.89178	down
MW0124791	Mequitazine	Amino acids and derivatives	Heterocyclic compounds	C20H22N2S	0.5303	29216-28-2	17221.9	15353.7	13278.2	42821	37304.2	32181.1	1.29344	0.0109806	0.04278	0.408292	-1.29233	down
MW0053847	Hellebrin	Amino acids and derivatives	Heterocyclic compounds	C36H52O15	0.5253	13289-18-4	1713.26	3829.88	5198.73	10093.4	7012.06	11004.1	1.09815	0.0225009	0.0681166	0.382144	-1.38781	down
MW0054017	Incensole	Amino acids and derivatives	Heterocyclic compounds	C20H34O2	0.7402	-	37302.3	38865	40346.7	102684	87517.7	84087.8	1.31779	0.0102399	0.0408817	0.424784	-1.2352	down
MW0148261	Demethyllactenocin	Amino acids and derivatives	Heterocyclic compounds	C37H61NO14	0.974	-	4249.34	6050.15	3818.55	12242.9	11132	12008.6	1.27586	0.00292355	0.0185808	0.399001	-1.32554	down
MW0115496	Zileuton O-glucuronide	Amino acids and derivatives	Heterocyclic compounds	C17H20N2O8S	0.8091	-	5473.47	3839.83	5335.78	17596.3	24350.1	23647.4	1.30576	0.0118722	0.0447304	0.22333	-2.16275	down
MW0120189	4-Amino-5-hydroxymethyl-2-methylpyrimidine	Amino acids and derivatives	Heterocyclic compounds	C6H9N3O	0.7694	-	636.7	331.97	517.11	31648.7	40642.6	39932.6	1.327	0.00602334	0.0288643	0.0132394	-6.23902	down
MW0160921	Biotinate	Amino acids and derivatives	Heterocyclic compounds	C10H15N2O3S-	0.7103	-	658.72	415.31	504.1	32140.4	32668.3	30345.4	1.33018	0.000451191	0.00657152	0.016585	-5.91398	down
MW0121508	6-[(3-Aminophenyl)methyl]-4,6-dihydro-4-methyl-2-(methylsulfinyl)-5h-thieno[2',3':4,5]pyrrolo[2,3-d]pyridazin-5-one	Amino acids and derivatives	Heterocyclic compounds	C17H16N4O2S2	0.695	-	5309.59	14222.2	291.37	56969.8	73493.9	69622.5	1.07206	0.000884301	0.00936704	0.0990733	-3.33536	down
MW0115450	Urolithin A-3-O-glucuronide	Amino acids and derivatives	Heterocyclic compounds	C19H16O10	0.694	-	3640.2	2380.54	1861.18	42843.9	41613.3	42997	1.32038	7.81642e-07	0.00035774	0.0618412	-4.01529	down
MW0145073	Ancistrobrevine A	Amino acids and derivatives	Heterocyclic compounds	C27H33NO4	0.6059	-	1437.31	7495.4	4271.13	42497.3	52993.8	31011.1	1.23042	0.020865	0.0648308	0.104376	-3.26013	down
MW0053644	Gitoxin	Amino acids and derivatives	Heterocyclic compounds	C41H64O14	0.8042	4562-36-1	4723.87	4177.94	4501.23	28214.6	22627.8	25396.8	1.32835	0.00551109	0.0272608	0.175802	-2.50797	down
MW0147854	Cuauchichicine	Amino acids and derivatives	Heterocyclic compounds	C22H33NO2	0.7833	545-60-8	878.34	320.92	325.05	322352	395539	326902	1.32615	0.00460038	0.024324	0.00145896	-9.42084	down
MW0145018	Amaryllisine	Amino acids and derivatives	Heterocyclic compounds	C18H23NO4	0.7415	6874-70-0	20742.5	11785.8	14395.8	96483.7	82161.1	96362.6	1.30867	0.000625374	0.00764469	0.170629	-2.55107	down
MEDN1313	protoporphyrin IX	Amino acids and derivatives	Heterocyclic compounds	C34H34N4O4	0.7088	553-12-8	9505.69	13322.7	20184.3	37517	25565	25860.8	1.11034	0.0407386	0.101838	0.483599	-1.04812	down
MW0156152	Protoemetine	Amino acids and derivatives	Heterocyclic compounds	C19H27NO3	0.6804	549-91-7	3387.18	4984.61	3708.41	149554	132248	120111	1.32929	0.00419351	0.023126	0.0300567	-5.05617	down
MW0063341	Rhizoxin	Amino acids and derivatives	Heterocyclic compounds	C35H47NO9	0.6066	90996-54-6	465.66	348.3	768.3	9264.85	13292.7	9410.81	1.31413	0.0158619	0.0539768	0.0494946	-4.33659	down
MW0140360	(3R)-3,4-epoxy-3-methylbut-1-ene	Amino acids and derivatives	Heterocyclic compounds	C5H8O	0.5704	-	9377.48	7599.97	9736.39	19579.9	20906.3	18375.1	1.30313	0.000428062	0.0064211	0.453844	-1.13973	down
MW0125969	Oleoyl oxazolopyridine	Amino acids and derivatives	Heterocyclic compounds	C24H36N2O2	0.8371	288862-58-8	7481.1	5590.74	6478.24	2719.85	3394.95	3507.98	1.2668	0.0142359	0.0505845	2.03165	1.02265	up
MW0126505	Salsolinol	Amino acids and derivatives	Heterocyclic compounds	C10H13NO2	0.7566	27740-96-1	78333.1	89476.9	82748	8042.29	5901.86	4852.4	1.3241	0.00084551	0.00922001	13.33	3.7366	up
MW0117266	1-Phenyl-5-propyl-1H-pyrazole	Amino acids and derivatives	Heterocyclic compounds	C12H14N2	0.7315	91565-82-1	2037.67	3124.79	2405.1	604.41	471.38	60.62	1.11582	0.00953237	0.0389465	6.65918	2.73534	up
MW0123891	Ethionamide	Amino acids and derivatives	Heterocyclic compounds	C8H10N2S	0.7251	536-33-4	16003.4	23017.7	24560.2	7261.12	8039.63	7460.94	1.28685	0.0345842	0.0912003	2.79335	1.482	up
MW0120890	5-Ethylsulfonyl-1-phenyltetrazole	Amino acids and derivatives	Heterocyclic compounds	C9H10N4O2S	0.7166	3206-46-0	45028.5	45363.7	48202.3	22597.9	23146.8	23138.2	1.3302	0.0014051	0.0119958	2.01203	1.00865	up
MW0115879	Depramine	Amino acids and derivatives	Heterocyclic compounds	C19H22N2	0.708	303-54-8	2170.46	1657.65	2091.72	225.74	100.32	75.61	1.29563	0.00451618	0.0239999	14.738	3.88147	up
MW0127353	6-Methyl-2-(methylthio)-4-pyrimidinethiol	Amino acids and derivatives	Heterocyclic compounds	C6H8N2S2	0.6974	6310-04-9	38888.3	39682.3	35083.3	237	711.23	1093.88	1.30255	0.00109262	0.0104639	55.6552	5.79844	up
MW0011019	(2E,11Z)-5-[5-(Methylthio)-4-penten-2-ynyl]-2-furanacrolein	Amino acids and derivatives	Heterocyclic compounds	C13H12O2S	0.6804	24948-23-0	4072.26	4582.19	4855.98	370.03	543.16	404.04	1.32524	0.00211233	0.015316	10.2567	3.35849	up
MEDP1475	N-Methylhydantoin	Amino acids and derivatives	Heterocyclic compounds	C4H6N2O2	0.6429	616-04-6	3971	3606.84	4490.76	1131.18	569.4	624.91	1.2886	0.000853415	0.00924058	5.1897	2.37565	up
MW0122601	8-Cyclopentyl-1,3-dimethylxanthine	Amino acids and derivatives	Heterocyclic compounds	C12H16N4O2	0.7667	-	48829.2	32143.6	47904.1	14150.5	8530	13260.1	1.26736	0.0209589	0.064912	3.58583	1.84231	up
MW0104414	N-(2,6-dimethylphenyl)piperidine-2-carboxamide	Amino acids and derivatives	Heterocyclic compounds	C14H20N2O	0.7066	-	13147.3	11052.3	13003.1	1055.75	1033.63	315.92	1.28344	0.0013346	0.0116954	15.467	3.95112	up
MW0161033	(R)-N-methylcoclaurinium	Amino acids and derivatives	Heterocyclic compounds	C18H22NO3+	0.748	-	6022.09	4911.25	5189.14	381.67	126.21	162.13	1.3055	0.00277621	0.0180156	24.063	4.58875	up
MEDL01925	2-(4-Hydroxyphenyl)chroman-4,5,7-triol	Amino acids and derivatives	Heterocyclic compounds	C15H14O5	0.7009	-	137127	129433	136938	11482.1	19982.6	12575.4	1.31756	5.45187e-06	0.00068245	9.16206	3.19567	up
MW0151703	Imidiocarb	Amino acids and derivatives	Heterocyclic compounds	C19H20N6O	0.6811	-	20417.1	18713.3	19493.4	2124.86	54.9	714.97	1.15796	2.70158e-05	0.00138198	20.2519	4.33999	up
MW0149301	Fuc1-2Gal1-4GlcSp	Amino acids and derivatives	Heterocyclic compounds	C20H35N3O15	0.6211	-	8636.81	6867.57	6151.67	1795.32	2923.21	2609.52	1.26763	0.0119063	0.0448319	2.95523	1.56327	up
MW0124466	Isoeugenitol	Amino acids and derivatives	Heterocyclic compounds	C11H10O4	0.744	479-06-1	49278.4	48469.5	53420.8	8488.58	16086.4	14979.5	1.27795	0.000469046	0.00661712	3.82178	1.93424	up
MW0124076	Eugenitol	Amino acids and derivatives	Heterocyclic compounds	C11H10O4	0.7383	491-48-5	39770.8	34569.4	33658.7	3220.48	3434.35	2629.36	1.32902	0.00294289	0.0186714	11.6326	3.5401	up
MW0150669	Guinea green B	Amino acids and derivatives	Heterocyclic compounds	C37H35N2NaO6S2	0.701	4680-78-8	43221.1	44475.6	30146.2	5305.5	7918.77	4388.17	1.30086	0.0145702	0.0512728	6.69089	2.7422	up
MW0118765	2-Methylfuran	Amino acids and derivatives	Heterocyclic compounds	C5H6O	0.5482	534-22-5	1053.82	1280.57	1219.42	555.96	443.97	668.07	1.26067	0.00258518	0.0173051	2.13058	1.09125	up
MW0151768	Iridodial glucoside tetraacetate	Amino acids and derivatives	Heterocyclic compounds	C24H34O11	0.5766	-	6.25743e+06	6.60071e+06	6.50345e+06	1.37562e+06	2.91736e+06	2.34358e+06	1.23743	0.00844492	0.0360681	2.91741	1.54469	up
MW0052353	Digoxigenin	Amino acids and derivatives	Cardiac glycoside	C23H34O5	0.8417	1672-46-4	4644.6	5342.51	2836.11	13669.3	22726	21073.2	1.26617	0.0266442	0.0761332	0.223135	-2.16401	down
MW0148800	Dulcoside A	Amino acids and derivatives	Steroid	C38H60O17	0.8406	64432-06-0	1486.17	1080.5	1046.86	11308.1	10297	9809.41	1.3251	0.00098708	0.00992784	0.115027	-3.11995	down
MW0052355	Digoxin	Amino acids and derivatives	Steroid	C41H64O14	0.7594	20830-75-5	1353.14	990.51	2736.03	9965.83	11332.9	12814.4	1.27312	0.0012353	0.0112157	0.148907	-2.74751	down
MW0061625	CID 431000	Amino acids and derivatives	Steroid	C28H30O9	0.6839	23133-56-4	12527.5	10491.5	12090.6	29988.1	33370.4	33066.6	1.32249	0.000347528	0.00581554	0.364113	-1.45754	down
MEDN1116	Aldosterone	Amino acids and derivatives	Steroid	C21H28O5	0.6736	52-39-1	2089.73	3270.57	4139.47	5639.31	6966.48	6503.6	1.15696	0.015014	0.0521346	0.497126	-1.00832	down
MW0061620	[5,6,14-Trihydroxy-10,13-dimethyl-17-[1-[5-methyl-6-oxo-4-[[3,4,5-trihydroxy-6-(hydroxymethyl)oxan-2-yl]oxymethyl]-2,3-dihydropyran-2-yl]ethyl]-1-oxo-4,6,7,8,9,11,12,15-octahydrocyclopenta[a]phenanthren-15-yl] acetate	Amino acids and derivatives	Steroid	C36H50O14	0.656	148054-13-1	5262.97	6049.08	3170.8	11413.7	9113.82	9563.86	1.17058	0.0103092	0.0410601	0.481296	-1.055	down
MW0010776	20-Hydroxyecdysone	Amino acids and derivatives	Steroid	C27H44O7	0.7348	5289-74-7	282.04	775.35	280.57	4979.31	4072.28	2524.64	1.25794	0.0357389	0.093152	0.115578	-3.11306	down
MW0147881	Curcumin diglucoside	Amino acids and derivatives	Steroid	C33H40O16	0.6282	-	509.6	479.21	234.93	4201.46	6701.99	4578.02	1.30114	0.024602	0.0725378	0.0790455	-3.66117	down
MW0147203	Carnosifloside I	Amino acids and derivatives	Steroid	C42H68O13	0.7344	109985-90-2	217090	117336	234628	29598.7	27961.2	23419.8	1.29598	0.0465646	0.111021	7.02713	2.81293	up
MW0156488	Saccharocin	Amino acids and derivatives	Steroid	C21H40N4O12	0.7798	-	8735.59	8924.02	7377.9	4399.19	2609.28	4756.65	1.19041	0.0073956	0.0329088	2.12811	1.08958	up
MW0141608	17-keto-7(Z),10(Z),13(Z),15(E),19(Z)-Docosapentaenoic Acid	Amino acids and derivatives	Others	C22H32O3	0.7142	1233715-33-7	1618.73	1244.65	1551.83	10082.4	9506.58	9009.33	1.32725	0.000442159	0.00646992	0.154387	-2.69538	down
MW0052870	1,9-Heptadecadiene-4,6-diyne-3,8-diol	Amino acids and derivatives	Others	C17H24O2	0.7067	55297-87-5	43467.4	44225.6	45084.9	84386.8	90825.4	90922.4	1.3291	0.00160123	0.0129534	0.498912	-1.00314	down
MW0168654	7(S),17(S)-dihydroxy-8(E),10(Z),13(Z),15(E),19(Z)-Docosapentaenoic Acid	Amino acids and derivatives	Others	C22H34O4	0.6122	887752-13-8	48631.3	74107.9	52033	99919.1	158027	157685	1.20847	0.0382762	0.0971104	0.420498	-1.24983	down
MW0012175	9-Oxo-11-(3-pentyloxiran-2-YL)undec-10-enoic acid	Amino acids and derivatives	Others	C18H30O4	0.9282	-	69207.4	46739.1	49737	124100	115538	125753	1.27348	0.00439079	0.0236329	0.453443	-1.14101	down
MW0055179	2-Amino-3,4-dihydroxy-2-(hydroxymethyl)-14-oxo-6-eicosenoic acid	Amino acids and derivatives	Others	C21H39NO6	0.7577	-	489.82	84.57	549.24	37288.9	45197.4	43489	1.29516	0.00322207	0.019715	0.00891945	-6.80883	down
ZINC14620302	Lanyuamide I	Amino acids and derivatives	Others	C18H31NO2	0.6349	-	2411.11	464.8	128.49	42312.3	60689.1	60171.1	1.25019	0.0116969	0.0443888	0.0184124	-5.76318	down
MW0063802	Tetradecanal	Amino acids and derivatives	Others	C14H28O	0.7199	124-25-4	18118.5	17210.1	18734.7	8017.97	8280.41	7261.43	1.32476	0.000108081	0.00303801	2.29472	1.19832	up
MW0063800	2-Tetradecenal	Amino acids and derivatives	Others	C14H26O	0.6126	64461-99-0	35919.1	34329.5	32373.3	10600.1	11765.3	22419.9	1.17648	0.0289432	0.0809021	2.29142	1.19624	up
MW0012197	11-(3,4-Dimethyl-5-pentylfuran-2-yl)undec-10-enoic acid	Amino acids and derivatives	Others	C22H36O3	0.7107	-	68377.8	67654.9	66069.7	23212.8	24317.6	26297.3	1.32934	5.97352e-06	0.00068245	2.73749	1.45285	up
MW0056770	Pantoyllactone glucoside	Amino acids and derivatives	Others	C12H20O8	0.9514	-	14808.1	13472.3	13597.6	6096.81	8690.15	5563.93	1.24749	0.00853365	0.0362332	2.0578	1.0411	up
MEDP1407	Carnitine C14:2	Amino acids and derivatives	CAR	C21H37NO4	0.7312	-	2023.37	1792.45	3840.22	69825.3	42605.2	60756.4	1.31275	0.0198327	0.0629921	0.0442068	-4.49959	down
MEDP1524	Carnitine C16:2 Isomer1	Amino acids and derivatives	CAR	C23H41NO4	0.6883	-	69.83	607.43	274	52924	51461.3	52077.2	1.2985	8.85537e-06	0.000831612	0.0060798	-7.36176	down
MEDP1515	Carnitine C9:0(2,6-Dimethylheptanoyl carnitine)	Amino acids and derivatives	CAR	C16H31NO4	0.6486	-	7650.38	319.35	7314.7	39922.2	51776.4	59204.4	1.08246	0.00721132	0.0323567	0.101286	-3.30349	down
MEDP1417	Carnitine C10:1-OH	Amino acids and derivatives	CAR	C17H31NO5	0.8118	-	324.24	108.85	246.59	113253	136253	103447	1.32556	0.00678359	0.0309013	0.0019257	-9.0204	down
MEDP1423	Carnitine C7:DC	Amino acids and derivatives	CAR	C14H25NO6	0.524	-	1530.48	2322.31	2500.97	12204.9	14989.2	14138.9	1.31331	0.00213688	0.0153771	0.153721	-2.70161	down
MEDP1400	Carnitine C16:3	Amino acids and derivatives	CAR	C23H39NO4	0.7311	-	7953.98	7248.09	8834.86	1671.05	1226.58	1364.11	1.32302	0.00277553	0.0180156	5.64017	2.49574	up
MEDP1528	Carnitine C18:1-OH	Amino acids and derivatives	CAR	C25H47NO5	0.6067	-	51998.4	54830.1	53961	11977.4	24276.6	34906.2	1.09522	0.043865	0.106687	2.25954	1.17603	up
Hmyn007168	LysoPG 16:0	Amino acids and derivatives	Glycerol ester	C22H45O9P	0.9454	116870-26-9	1525.15	2386.86	3200.47	7006.4	7578.96	7558.54	1.25104	0.00424418	0.0232617	0.321194	-1.63848	down
MEDP0442	Choline Alfoscerate	Amino acids and derivatives	PC	C8H20NO6P	0.699	28319-77-9	1472.31	1438.98	988.34	5826	6420.79	6513.78	1.31449	9.52171e-05	0.00287771	0.207863	-2.26629	down
MEDN1172	Sphinganine 1-phosphate	Amino acids and derivatives	Sphingolipids	C18H40NO5P	0.734	19794-97-9	118590	114015	129223	21737.4	27798.1	19143.1	1.32049	0.000229796	0.00454531	5.26843	2.39737	up
MEDP1337	LysoPC 18:0	Amino acids and derivatives	LPC	C26H54NO7P	0.7242	19420-57-6	325.48	664.38	2060.69	30125.3	35220.3	19920.1	1.2718	0.0245732	0.0725318	0.035777	-4.80482	down
MEDP1346	LPC(0:0/16:0)	Amino acids and derivatives	LPC	C24H50NO7P	0.9759	66757-27-5	39.51	106.62	91.66	8250.65	10480.9	9143.88	1.32183	0.00487798	0.0252196	0.00853045	-6.87316	down
MEDP1339	LPC(18:1/0:0)	Amino acids and derivatives	LPC	C26H53NO7P	0.9406	3542-29-8	44223	67289.1	70885.2	344867	414159	360871	1.31341	0.0015942	0.0129429	0.16287	-2.61821	down
MEDP1348	1-(9Z-hexadecenoyl)-sn-glycero-3-phosphocholine	Amino acids and derivatives	LPC	C24H48NO7P	0.8031	76790-27-7	5780.19	8723.5	4671.72	83025.7	98875.2	85900.9	1.31966	0.00217366	0.0155771	0.071603	-3.80384	down
MEDP1180	1-Myristoyl-sn-glycero-3-phosphocholine	Amino acids and derivatives	LPC	C22H46NO7P	0.611	20559-16-4	12946.3	14532.9	11247.2	49607.1	38186.5	31462.2	1.28638	0.0333549	0.0890407	0.324733	-1.62267	down
MEDP1345	LysoPC(18:3(9Z,12Z,15Z))	Amino acids and derivatives	LPC	C26H48NO7P	0.9158	-	214741	241496	265579	3.28447e+06	3.50488e+06	3.59109e+06	1.33138	0.000611616	0.00759031	0.0695361	-3.84609	down
MEDP1335	LysoPC(20:5(5Z,8Z,11Z,14Z,17Z))	Amino acids and derivatives	LPC	C28H48NO7P	0.8312	-	7611.59	7241.71	6632.42	62751.1	64217.4	50649.1	1.32871	0.00656719	0.0304742	0.120966	-3.04732	down
MEDP1318	LPC(0:0/22:4)	Amino acids and derivatives	LPC	C30H55NO7P	0.7678	-	11015.8	9878.51	9616.68	26874.9	25132.9	24758.7	1.32576	0.000111132	0.00306224	0.397452	-1.33115	down
MEDP1331	LPC(0:0/20:3)	Amino acids and derivatives	LPC	C28H53NO7P	0.7418	-	300.79	213.09	1167.6	2253.57	1669.97	1925.15	1.09677	0.0261814	0.0753403	0.287497	-1.79838	down
MEDP1343	LPC(0:0/18:3)	Amino acids and derivatives	LPC	C26H49NO7P	0.7326	-	1656.15	2350.54	2467.46	34643.6	34901.3	25301.7	1.32323	0.0109129	0.0426111	0.0682592	-3.87283	down
MEDP1221	PC(O-16:0/O-1:0)	Amino acids and derivatives	LPC	C25H54NO6P	0.6666	-	16326.2	17277.9	18209.9	41929.2	51430.7	42357.9	1.31769	0.0102789	0.0410114	0.381777	-1.3892	down
MEDP1322	LysoPC(22:5(7Z,10Z,13Z,16Z,19Z))	Amino acids and derivatives	LPC	C30H52NO7P	0.5714	-	2556.49	1915.76	2292.25	9814.2	9581.79	8898.52	1.32292	7.27387e-05	0.00244535	0.239075	-2.06447	down
MEDP1341	1-(9Z,12Z-octadecadienoyl)-sn-glycero-3-phosphocholine	Amino acids and derivatives	LPC	C26H50NO7P	0.9572	22252-07-9	18073.8	17856.3	10851.9	47173.4	37401.9	31855	1.22073	0.0189606	0.0610543	0.401803	-1.31544	down
MEDP0338	LysoPC 16:0	Amino acids and derivatives	LPC	C24H50NO7P	0.7855	17364-16-8	324.43	2283.69	2952.41	27569.7	21230.9	17365.9	1.19017	0.015917	0.0541349	0.0840384	-3.57281	down
MEDP0434	1-Heptadecanoyl-sn-glycero-3-phosphocholine	Amino acids and derivatives	LPC	C25H52NO7P	0.7785	50930-23-9	207.25	134.13	126.79	16513	16441.2	11765.1	1.32842	0.0111352	0.0431166	0.0104691	-6.57772	down
MW0012843	1-Tetracosanoyl-sn-glycero-3-phosphocholine	Amino acids and derivatives	LPC	C32H66NO7P	0.7214	-	10209.7	9043.08	10223.5	693.74	252.07	1084.69	1.27494	0.00014224	0.00349162	14.5168	3.85965	up
MEDP1336	LPC(0:0/20:5)	Amino acids and derivatives	LPC	C28H49NO7P	0.6918	-	78908.6	79827.1	72626.7	23930	19825.5	24352.9	1.32392	0.000115387	0.00311594	3.39697	1.76425	up
MEDP1326	LysoPC(20:1(11Z))	Amino acids and derivatives	LPC	C28H56NO7P	0.6454	-	89197.7	90808.4	89341.7	40189.6	39855.4	38404.6	1.33216	3.13657e-07	0.000271754	2.27395	1.1852	up
MW0012963	1-Palmitoyl-sn-glycero-3-phosphoethanolamine	Amino acids and derivatives	LPE	C21H44NO7P	0.7783	53862-35-4	867.5	620.26	1208.83	11991.3	12769.7	13363.5	1.31916	0.000216286	0.00441842	0.0707311	-3.82151	down
MEDP1160	LPE(18:1/ 0:0)	Amino acids and derivatives	LPE	C23H46NO7P	0.9359	89576-29-4	1748.03	9718.22	1881.98	53854.9	53620.8	56158	1.24036	0.00132492	0.011676	0.0815738	-3.61575	down
MW0149468	Ganoderic acid H	Amino acids and derivatives	Free fatty acids	C32H44O9	0.7593	98665-19-1	2034.5	1984.51	1961.51	3738.08	4413.25	3965.74	1.31996	0.00866148	0.0365269	0.493562	-1.0187	down
MW0102909	trans-Vaccenic acid	Amino acids and derivatives	Free fatty acids	C18H34O2	0.7244	693-72-1	61550	80213.9	112252	175654	173814	171207	1.20858	0.0258935	0.0749065	0.487858	-1.03547	down
MW0056780	Paullinic acid	Amino acids and derivatives	Free fatty acids	C20H38O2	0.7136	17735-94-3	5077.07	4885.99	5789.82	27259.9	21148.8	20759.5	1.32052	0.0125766	0.046658	0.227748	-2.13449	down
MW0053853	Heneicosanoic acid	Amino acids and derivatives	Free fatty acids	C21H42O2	0.7063	2363-71-5	1210.69	873.06	910.65	56599.2	50112	61660.1	1.33075	0.00362715	0.0211315	0.0177845	-5.81323	down
[truncated: 25 more rows]
